# Supplementary material for: 3D atomic-scale imaging of mixed Co-Fe spinel oxide nanoparticles during oxygen evolution reaction
Source: Nat Commun. 2022 Jan 10;13:179. doi: 10.1038/s41467-021-27788-2 (PMC8748757; doi:10.1038/s41467-021-27788-2)
Supplement: Supplementary file 3 — Source Data [file 41467_2021_27788_MOESM3_ESM.xlsx]

## Sheet: Figure 1a
LSV for Co2FeO4 (Current density Normalized by BET)
pristine		100 cycles		500 cycles		1000 cycles
Potential	Current density	Potential	Current density	Potential	Current density	Potential	Current density
1.01288	-0.41142	1.01266	-0.10213	1.01265	-0.09047	1.01265	-0.09627
1.02277	-0.28306	1.02261	-0.07294	1.02261	-0.06714	1.02261	-0.07294
1.0327	-0.21883	1.03259	-0.06128	1.03258	-0.05542	1.03259	-0.06128
1.04265	-0.17217	1.04256	-0.04961	1.04255	-0.04376	1.04256	-0.04961
1.05262	-0.14298	1.05254	-0.04376	1.05254	-0.03795	1.05254	-0.04376
1.06258	-0.11965	1.06251	-0.03209	1.06251	-0.03209	1.06251	-0.03209
1.07255	-0.10213	1.07249	-0.02628	1.07249	-0.02628	1.07249	-0.03209
1.08251	-0.08461	1.08247	-0.02628	1.08247	-0.02043	1.08247	-0.02628
1.09248	-0.07294	1.09245	-0.02043	1.09245	-0.02043	1.09245	-0.02043
1.10247	-0.06714	1.10243	-0.01457	1.10243	-0.01457	1.10244	-0.02043
1.11244	-0.05542	1.11241	-0.01457	1.11241	-0.00876	1.11241	-0.01457
1.12242	-0.04961	1.12239	-0.00876	1.12239	-0.00876	1.12239	-0.01457
1.13239	-0.03795	1.13236	-0.00292	1.13236	-0.00292	1.13237	-0.00876
1.14237	-0.03209	1.14235	-0.00292	1.14235	-0.00292	1.14236	-0.00876
1.15235	-0.02628	1.15233	0.00292	1.15233	0.00292	1.15233	-0.00292
1.16233	-0.02043	1.1623	0.00876	1.16231	0.00292	1.16231	-0.00292
1.1723	-0.01457	1.17228	0.00876	1.17228	0.00876	1.17229	0.00292
1.18229	-0.01457	1.18227	0.01457	1.18227	0.00876	1.18228	0.00292
1.19227	-0.00876	1.19224	0.02043	1.19225	0.00876	1.19226	0.00292
1.20224	-0.00292	1.20222	0.02043	1.20223	0.01457	1.20223	0.00876
1.21222	-0.00292	1.2122	0.02628	1.21221	0.01457	1.21221	0.00876
1.2222	0.00292	1.22218	0.02628	1.22218	0.02043	1.22219	0.00876
1.23219	0.00292	1.23217	0.03209	1.23217	0.02628	1.23218	0.01457
1.24216	0.00876	1.24214	0.03795	1.24215	0.02628	1.24216	0.01457
1.25214	0.00876	1.25212	0.03795	1.25213	0.03209	1.25213	0.02043
1.26212	0.01457	1.2621	0.04376	1.2621	0.03795	1.26211	0.02043
1.27209	0.02043	1.27207	0.04961	1.27208	0.03795	1.27209	0.02628
1.28208	0.02043	1.28206	0.05542	1.28207	0.04376	1.28208	0.03209
1.29206	0.02628	1.29204	0.05542	1.29204	0.04961	1.29206	0.03209
1.30204	0.03209	1.30201	0.06128	1.30202	0.05542	1.30203	0.03795
1.31202	0.03209	1.31199	0.06714	1.312	0.05542	1.31201	0.03795
1.322	0.03795	1.32198	0.07294	1.32198	0.06128	1.322	0.04376
1.33198	0.04376	1.33195	0.0788	1.33196	0.07294	1.33197	0.04961
1.34195	0.04961	1.34193	0.08461	1.34193	0.0788	1.34195	0.05542
1.35193	0.05542	1.3519	0.09627	1.35191	0.08461	1.35192	0.06128
1.36191	0.06714	1.36188	0.10213	1.36189	0.09047	1.36191	0.06714
1.37189	0.07294	1.37186	0.11379	1.37186	0.10213	1.37189	0.07294
1.38186	0.08461	1.38183	0.12546	1.38184	0.11379	1.38186	0.08461
1.39183	0.09627	1.3918	0.13712	1.39181	0.12546	1.39183	0.09047
1.40181	0.11379	1.40178	0.15465	1.40178	0.14298	1.40181	0.10213
1.41177	0.13712	1.41174	0.17798	1.41175	0.1605	1.41179	0.11379
1.42173	0.1605	1.4217	0.20136	1.42171	0.18383	1.42175	0.13132
1.43169	0.18964	1.43166	0.23635	1.43168	0.20716	1.43172	0.14879
1.44165	0.21883	1.44161	0.27135	1.44163	0.24221	1.44168	0.17798
1.45161	0.25387	1.45157	0.30639	1.4516	0.2772	1.45165	0.20136
1.46157	0.28306	1.46153	0.33558	1.46154	0.31806	1.46161	0.23635
1.47153	0.3122	1.47149	0.37057	1.4715	0.35305	1.47156	0.27135
1.48149	0.33558	1.48145	0.3939	1.48145	0.38809	1.48151	0.3122
1.49146	0.35891	1.49142	0.41728	1.49142	0.42309	1.49147	0.35305
1.50142	0.3939	1.50138	0.44642	1.50138	0.45228	1.50142	0.3939
1.51137	0.43475	1.51134	0.47561	1.51133	0.48146	1.51137	0.42895
1.5213	0.50479	1.52128	0.52232	1.52129	0.51065	1.52132	0.4698
1.53118	0.63321	1.5312	0.60402	1.53123	0.56317	1.53127	0.51065
1.541	0.86665	1.54109	0.74991	1.54116	0.64487	1.54122	0.56317
1.55067	1.28098	1.55088	1.00668	1.55104	0.79076	1.55114	0.64487
1.56013	1.99299	1.56053	1.45025	1.56083	1.03587	1.56103	0.77329
1.56925	3.15432	1.56998	2.1622	1.57052	1.43273	1.57085	0.98335
1.57789	4.96928	1.57915	3.26521	1.58006	2.03384	1.58061	1.28684
1.58589	7.6538	1.58793	4.89929	1.58942	2.88588	1.59028	1.71283
1.59311	11.3889	1.59621	7.20448	1.59853	4.05887	1.59985	2.2789
1.59947	16.291	1.6039	10.2917	1.60738	5.59373	1.60929	3.00257
1.60496	22.3662	1.61097	14.2309	1.61592	7.53129	1.6186	3.90718
1.6096	29.6028	1.61742	19.0223	1.62415	9.91238	1.62777	5.02185
1.61348	37.8606	1.62324	24.6598	1.63203	12.7545	1.63674	6.38158
1.61668	47.0347	1.62849	31.0559	1.63956	16.0692	1.64552	8.01566
1.61928	57.0142	1.63321	38.1758	1.64674	19.8685	1.65406	9.96489
1.6214	67.6709	1.63746	45.9376	1.65355	24.1695	1.66235	12.2642
1.62305	78.9343	1.64128	54.2771	1.65999	28.9608	1.67035	14.9312
1.62431	90.7401	1.6447	63.1419	1.66606	34.2482	1.67807	17.9893
1.62524	102.978	1.64781	72.4503	1.67179	40.0025	1.68551	21.4266
1.62597	115.496	1.6506	82.1673	1.67719	46.2002	1.69267	25.2433

## Sheet: Figure 1b
LSV for CoFe2O4 (Current density Normalized by BET)
pristine		100 cycles		500 cycles		1000 cycles
Potential	Current density	Potential	Current density	Potential	Current density	Potential	Current density
1.0126	-0.07066	1.01262	-0.10753	1.01258	-0.00307	1.01258	-0.00307
1.02258	-0.05837	1.02259	-0.08295	1.02256	0.00307	1.02256	-0.00307
1.03256	-0.04608	1.03257	-0.06452	1.03254	0.00307	1.03254	0.00307
1.04254	-0.03994	1.04254	-0.05223	1.04252	0.00307	1.04252	0.00307
1.05252	-0.03379	1.05252	-0.04608	1.0525	0.00307	1.0525	0.00307
1.0625	-0.02765	1.0625	-0.03994	1.06249	0.00307	1.06249	0.00307
1.07248	-0.02151	1.07248	-0.03379	1.07247	0.00922	1.07247	0.00307
1.08246	-0.02151	1.08246	-0.02765	1.08245	0.00922	1.08245	0.00922
1.09244	-0.01536	1.09245	-0.02765	1.09243	0.00922	1.09243	0.00922
1.10242	-0.01536	1.10243	-0.02151	1.10241	0.00922	1.10241	0.00922
1.11241	-0.01536	1.11241	-0.01536	1.1124	0.00922	1.1124	0.00922
1.12238	-0.00922	1.12239	-0.01536	1.12238	0.00922	1.12238	0.00922
1.13237	-0.00922	1.13237	-0.00922	1.13236	0.00922	1.13236	0.00922
1.14235	-0.00922	1.14235	-0.00922	1.14234	0.01536	1.14234	0.00922
1.15233	-0.00307	1.15233	-0.00922	1.15232	0.01536	1.15232	0.00922
1.16231	-0.00307	1.16231	-0.00307	1.16231	0.01536	1.16231	0.00922
1.17229	-0.00307	1.17229	-0.00307	1.17229	0.01536	1.17229	0.00922
1.18228	-0.00307	1.18228	-0.00307	1.18227	0.01536	1.18227	0.01536
1.19226	0.00307	1.19226	0.00307	1.19225	0.01536	1.19225	0.01536
1.20224	0.00307	1.20224	0.00307	1.20223	0.01536	1.20223	0.01536
1.21222	0.00307	1.21222	0.00922	1.21221	0.02151	1.21222	0.01536
1.2222	0.00307	1.2222	0.00922	1.2222	0.02151	1.2222	0.01536
1.23218	0.00922	1.23218	0.00922	1.23218	0.02151	1.23218	0.01536
1.24217	0.00922	1.24216	0.01536	1.24216	0.02151	1.24216	0.02151
1.25215	0.00922	1.25215	0.01536	1.25214	0.02151	1.25214	0.02151
1.26213	0.01536	1.26213	0.01536	1.26212	0.02765	1.26212	0.02151
1.27211	0.01536	1.27211	0.02151	1.2721	0.02765	1.27211	0.02151
1.28209	0.01536	1.28209	0.02151	1.28209	0.02765	1.28209	0.02765
1.29207	0.02151	1.29207	0.02765	1.29207	0.03379	1.29207	0.02765
1.30205	0.02151	1.30205	0.02765	1.30205	0.03379	1.30205	0.02765
1.31203	0.02765	1.31203	0.03379	1.31203	0.03994	1.31203	0.02765
1.32202	0.02765	1.32201	0.03379	1.32201	0.03994	1.32201	0.03379
1.332	0.03379	1.33199	0.03994	1.33199	0.04608	1.332	0.03379
1.34198	0.03379	1.34198	0.03994	1.34197	0.04608	1.34198	0.03994
1.35196	0.03994	1.35196	0.04608	1.35195	0.05223	1.35196	0.03994
1.36194	0.04608	1.36194	0.05223	1.36194	0.05223	1.36194	0.04608
1.37192	0.05223	1.37192	0.05837	1.37192	0.05837	1.37192	0.04608
1.3819	0.05837	1.3819	0.06452	1.3819	0.06452	1.3819	0.05223
1.39188	0.06452	1.39188	0.07066	1.39188	0.06452	1.39188	0.05223
1.40186	0.07066	1.40186	0.07681	1.40186	0.07066	1.40186	0.05837
1.41184	0.07681	1.41184	0.08295	1.41184	0.07681	1.41184	0.06452
1.42182	0.08295	1.42182	0.08909	1.42182	0.08295	1.42182	0.06452
1.4318	0.08909	1.43179	0.09524	1.4318	0.08909	1.4318	0.07066
1.44177	0.10138	1.44177	0.10138	1.44178	0.09524	1.44178	0.07681
1.45176	0.10753	1.45176	0.10753	1.45176	0.10138	1.45176	0.08295
1.46173	0.11982	1.46173	0.11982	1.46174	0.10753	1.46174	0.08909
1.47171	0.13211	1.47171	0.12596	1.47172	0.11367	1.47172	0.09524
1.48169	0.1444	1.48169	0.13825	1.4817	0.12596	1.4817	0.10138
1.49167	0.15054	1.49167	0.1444	1.49167	0.13211	1.49168	0.11367
1.50164	0.16897	1.50165	0.15668	1.50165	0.13825	1.50166	0.11982
1.51162	0.18126	1.51162	0.16897	1.51163	0.15054	1.51164	0.12596
1.5216	0.1997	1.5216	0.18126	1.52161	0.16283	1.52162	0.13825
1.53157	0.22427	1.53158	0.19355	1.53159	0.17512	1.5316	0.15054
1.54154	0.255	1.54155	0.21813	1.54156	0.19355	1.54157	0.16283
1.5515	0.29801	1.55152	0.24885	1.55154	0.21198	1.55155	0.17512
1.56146	0.37174	1.56149	0.29186	1.56151	0.24885	1.56153	0.1997
1.5714	0.48849	1.57144	0.37174	1.57147	0.29801	1.5715	0.23042
1.58131	0.66669	1.58137	0.50078	1.58142	0.37789	1.58146	0.27957
1.59119	0.94934	1.59128	0.7097	1.59135	0.50692	1.59142	0.34716
1.60101	1.36716	1.60114	1.03536	1.60127	0.69127	1.60136	0.44547
1.61077	1.96319	1.61093	1.52077	1.61114	0.97391	1.61129	0.58681
1.62044	2.76813	1.62066	2.20283	1.62097	1.37945	1.6212	0.78344
1.63002	3.83729	1.63029	3.13066	1.63074	1.94476	1.63108	1.04765
1.63948	5.19523	1.63981	4.34728	1.64043	2.70669	1.64093	1.39789
1.64883	6.87886	1.64921	5.87729	1.65003	3.70826	1.65074	1.84645
1.65804	8.91268	1.65848	7.75752	1.65953	4.99247	1.6605	2.42403
1.6671	11.3275	1.6676	10.0249	1.6689	6.60234	1.67021	3.14295
1.67602	14.1295	1.67656	12.7039	1.67813	8.58087	1.67986	4.03391
1.68478	17.3369	1.68536	15.8254	1.68721	10.9589	1.68943	5.10921
1.6934	20.9377	1.69398	19.4077	1.69612	13.7607	1.69893	6.38113
1.70185	24.9501	1.70241	23.4815	1.70488	16.9928	1.70834	7.88658
1.71016	29.368	1.71065	28.0592	1.71347	20.6489	1.71766	9.6255
1.7183	34.1977	1.7187	33.1654	1.7219	24.7411	1.72688	11.6225
1.72631	39.4083	1.72654	38.7876	1.73017	29.2266	1.73602	13.8529
1.73415	45.0305	1.73418	44.9445	1.73831	34.0993	1.74505	16.3415
1.74186	51.0276	1.74164	51.5991	1.7463	39.3222	1.75401	19.0513
1.74942	57.3995	1.74889	58.7821	1.75417	44.8769	1.76287	21.9883
1.75685	64.1032	1.75597	66.4136	1.76195	50.6835	1.77167	25.0975
1.76418	71.0772	1.76289	74.4812	1.76964	56.7052	1.78041	28.3664
1.7714	78.3651	1.7697	82.8195	1.7773	62.8313	1.78912	31.7336
1.77851	85.904	1.7764	91.4711	1.78492	69.0376	1.79779	35.1685

## Sheet: Figure 1c
CV for Co2FeO4 (Current density Normalized by BET)
pristine		100 cycles		500 cycles		1000 cycles
Potential	Current density	Potential	Current density	Potential	Current density	Potential	Current density
1.01256	0.03211	1.01276	-0.31822	1.01277	-0.33573	1.01278	-0.36493
1.02253	0.04963	1.02272	-0.28902	1.02273	-0.3007	1.02274	-0.32405
1.0325	0.06715	1.03269	-0.25983	1.0327	-0.27151	1.03271	-0.29486
1.04248	0.08466	1.04266	-0.24231	1.04266	-0.24815	1.04267	-0.26567
1.05245	0.10218	1.05263	-0.22479	1.05264	-0.23063	1.05265	-0.24815
1.06242	0.12553	1.06261	-0.20728	1.06261	-0.21312	1.06262	-0.22479
1.07238	0.15473	1.07258	-0.18976	1.07258	-0.1956	1.07259	-0.20728
1.08235	0.18976	1.08256	-0.18392	1.08256	-0.18392	1.08256	-0.1956
1.09231	0.22479	1.09253	-0.16641	1.09253	-0.16641	1.09254	-0.18392
1.10227	0.25983	1.1025	-0.15473	1.10251	-0.16057	1.10251	-0.16641
1.11223	0.30654	1.11248	-0.14305	1.11248	-0.14889	1.11249	-0.15473
1.12218	0.35909	1.12246	-0.13137	1.12246	-0.13721	1.12246	-0.14305
1.13213	0.41748	1.13243	-0.1197	1.13244	-0.12553	1.13244	-0.13137
1.14208	0.47586	1.14241	-0.10802	1.14241	-0.11386	1.14242	-0.12553
1.15203	0.53427	1.15238	-0.09634	1.15239	-0.10802	1.15239	-0.11386
1.16198	0.59266	1.16236	-0.08466	1.16237	-0.09634	1.16237	-0.10802
1.17192	0.65105	1.17233	-0.07299	1.17234	-0.0905	1.17235	-0.09634
1.18188	0.70359	1.18231	-0.06131	1.18232	-0.07882	1.18233	-0.0905
1.19184	0.73863	1.19229	-0.04963	1.1923	-0.07299	1.1923	-0.07882
1.2018	0.76782	1.20226	-0.03795	1.20228	-0.06715	1.20228	-0.07299
1.21178	0.78534	1.21224	-0.02627	1.21225	-0.05547	1.21226	-0.06715
1.22175	0.79702	1.22221	-0.00876	1.22223	-0.04379	1.22224	-0.06131
1.23173	0.80285	1.23218	0.00292	1.23221	-0.03795	1.23221	-0.04963
1.24171	0.81453	1.24215	0.02627	1.24218	-0.02627	1.24219	-0.04379
1.25169	0.82037	1.25213	0.03795	1.25216	-0.02044	1.25217	-0.03795
1.26166	0.83205	1.2621	0.05547	1.26214	-0.00876	1.26215	-0.02627
1.27164	0.84372	1.27207	0.07299	1.27211	0.00292	1.27213	-0.02044
1.28161	0.86708	1.28205	0.0905	1.28209	0.0146	1.28211	-0.0146
1.29158	0.89043	1.29202	0.11386	1.29207	0.02627	1.29208	-0.00292
1.30154	0.91963	1.30198	0.13721	1.30204	0.04379	1.30206	0.00292
1.3115	0.95466	1.31196	0.15473	1.31201	0.06131	1.31204	0.0146
1.32146	0.99554	1.32193	0.17808	1.32199	0.07299	1.32201	0.02627
1.33142	1.04224	1.33189	0.20728	1.33195	0.09634	1.33199	0.03795
1.34137	1.10063	1.34186	0.23647	1.34193	0.11386	1.34196	0.04963
1.35131	1.16486	1.35182	0.26567	1.3519	0.13137	1.35194	0.06131
1.36125	1.24077	1.36178	0.30654	1.36186	0.16057	1.36191	0.07882
1.37118	1.33418	1.37174	0.34741	1.37183	0.18976	1.37188	0.09634
1.38111	1.43929	1.38169	0.39996	1.3818	0.21896	1.38186	0.11386
1.39101	1.57943	1.39164	0.47003	1.39175	0.25983	1.39182	0.13721
1.4009	1.73708	1.40158	0.54595	1.40171	0.3007	1.40179	0.16057
1.41077	1.92976	1.4115	0.6452	1.41167	0.35325	1.41176	0.18976
1.42062	2.16915	1.42141	0.77366	1.42162	0.41164	1.42172	0.22479
1.43044	2.44941	1.4313	0.93131	1.43155	0.49338	1.43168	0.26567
1.44024	2.77057	1.44118	1.12399	1.44148	0.58098	1.44164	0.30654
1.45002	3.13258	1.45103	1.3517	1.4514	0.69776	1.45159	0.35909
1.45979	3.50628	1.46087	1.60279	1.4613	0.83789	1.46154	0.42915
1.46954	3.91499	1.4707	1.87721	1.47119	1.00721	1.47147	0.50507
1.47929	4.32955	1.48052	2.15747	1.48106	1.21157	1.4814	0.59849
1.48903	4.76747	1.49035	2.43774	1.49091	1.43929	1.49132	0.70943
1.49876	5.21122	1.50017	2.71218	1.50075	1.69621	1.50123	0.84372
1.50847	5.69003	1.51	2.99244	1.51057	1.97647	1.51112	1.00137
1.51816	6.198	1.51983	3.25519	1.52038	2.27425	1.521	1.18238
1.5278	6.8111	1.52967	3.51211	1.53019	2.58957	1.53087	1.39258
1.53734	7.58769	1.53951	3.75151	1.53999	2.90486	1.54072	1.62614
1.54672	8.65619	1.54936	3.99673	1.54979	3.22599	1.55055	1.88305
1.55583	10.1976	1.55916	4.30619	1.55959	3.55298	1.56038	2.16332
1.56453	12.4515	1.56891	4.71492	1.56938	3.89747	1.57019	2.46693
1.57271	15.6453	1.57852	5.38055	1.57914	4.277	1.57998	2.79392
1.58021	20.0304	1.58789	6.45491	1.58884	4.77915	1.58976	3.15009
1.58697	25.7292	1.59692	8.13654	1.59844	5.45645	1.59952	3.55298
1.59296	32.7767	1.60551	10.5947	1.60787	6.43157	1.60923	4.02593
1.59822	41.1205	1.61362	13.9112	1.61708	7.7979	1.61889	4.60399
1.60279	50.6788	1.62122	18.1211	1.62603	9.62545	1.62845	5.35136
1.60677	61.2765	1.62832	23.2184	1.63469	11.9552	1.6379	6.29142
1.61026	72.7557	1.63493	29.1683	1.64307	14.7929	1.64721	7.47672
1.6134	84.8367	1.6411	35.8947	1.65115	18.1503	1.65635	8.95395
1.61037	72.5517	1.63486	29.2909	1.64308	14.7695	1.64731	7.28986
1.60697	60.9378	1.62821	23.3994	1.63476	11.8325	1.63812	5.90606
1.60308	50.165	1.62116	18.2203	1.62622	9.2926	1.6288	4.7266
1.59866	40.3323	1.61368	13.8003	1.61745	7.14388	1.61938	3.72815
1.59366	31.5389	1.60578	10.1334	1.60848	5.35136	1.60988	2.88151
1.588	23.9016	1.59747	7.17895	1.59934	3.86828	1.6003	2.16332
1.58164	17.5022	1.58879	4.86673	1.59003	2.67714	1.59066	1.56776
1.57459	12.3288	1.57981	3.10338	1.58059	1.7254	1.58097	1.05976
1.56688	8.30587	1.57056	1.80131	1.57103	0.97218	1.57122	0.6452
1.55861	5.28129	1.56113	0.83205	1.56138	0.38828	1.56143	0.3007
1.54988	3.07418	1.55156	0.10802	1.55166	-0.07299	1.55161	0.02044
1.54078	1.52105	1.54186	-0.39412	1.54188	-0.42331	1.54175	-0.20728
1.53141	0.43499	1.53209	-0.76782	1.53205	-0.69191	1.53188	-0.39412
1.52186	-0.32989	1.52226	-1.04224	1.52218	-0.89628	1.52198	-0.54011
1.51217	-0.84957	1.51239	-1.2466	1.51229	-1.05392	1.51206	-0.66272
1.5024	-1.22909	1.5025	-1.39841	1.50237	-1.1707	1.50214	-0.75614
1.49257	-1.49769	1.49258	-1.50937	1.49243	-1.25244	1.49219	-0.82621
1.4827	-1.68453	1.48264	-1.59111	1.48249	-1.31667	1.48224	-0.87876
1.47279	-1.82466	1.47269	-1.64366	1.47253	-1.35754	1.47228	-0.91963
1.46287	-1.92976	1.46273	-1.67869	1.46256	-1.37506	1.46232	-0.94883
1.45293	-2.00566	1.45276	-1.70205	1.45258	-1.3809	1.45234	-0.9605
1.44297	-2.04654	1.44278	-1.70205	1.44259	-1.37506	1.44236	-0.97218
1.433	-2.05821	1.43278	-1.68453	1.4326	-1.36338	1.43238	-0.97218
1.423	-2.03486	1.42279	-1.65534	1.42261	-1.34003	1.4224	-0.97218
1.41299	-1.97647	1.41277	-1.60279	1.41261	-1.31083	1.41241	-0.9605
1.40296	-1.9064	1.40276	-1.5444	1.40261	-1.2758	1.40242	-0.94883
1.39293	-1.81883	1.39274	-1.47432	1.3926	-1.23492	1.39243	-0.93715
1.3829	-1.7254	1.38271	-1.40425	1.3826	-1.19406	1.38244	-0.91963
1.37287	-1.63782	1.37269	-1.32835	1.37259	-1.14735	1.37245	-0.90211
1.36284	-1.55608	1.36267	-1.25828	1.36258	-1.10063	1.36246	-0.8846
1.35281	-1.47432	1.35265	-1.19406	1.35257	-1.05976	1.35246	-0.86124
1.34278	-1.39841	1.34263	-1.12983	1.34257	-1.01889	1.34247	-0.84372
1.33276	-1.32835	1.33261	-1.0656	1.33256	-0.97218	1.33247	-0.82037
1.32274	-1.25828	1.3226	-1.01305	1.32256	-0.93715	1.32248	-0.79702
1.31272	-1.19406	1.31258	-0.95466	1.31255	-0.89628	1.31249	-0.7795
1.3027	-1.12983	1.30258	-0.90795	1.30255	-0.86124	1.30249	-0.76198
1.29269	-1.07144	1.29257	-0.86124	1.29255	-0.82621	1.2925	-0.73863
1.28267	-1.01889	1.28256	-0.82037	1.28254	-0.79117	1.28251	-0.72111
1.27267	-0.97218	1.27256	-0.7795	1.27254	-0.75614	1.27251	-0.69776
1.26266	-0.93131	1.26255	-0.74446	1.26254	-0.72695	1.26252	-0.68024
1.25266	-0.89043	1.25255	-0.70359	1.25255	-0.69776	1.25253	-0.66272
1.24266	-0.86124	1.24255	-0.6744	1.24255	-0.66856	1.24253	-0.6452
1.23265	-0.82621	1.23255	-0.6452	1.23255	-0.6452	1.23254	-0.62769
1.22266	-0.80285	1.22255	-0.61601	1.22256	-0.62185	1.22255	-0.61017
1.21266	-0.7795	1.21256	-0.59266	1.21256	-0.59849	1.21256	-0.59266
1.20267	-0.75614	1.20256	-0.56346	1.20256	-0.57514	1.20256	-0.57514
1.19268	-0.73863	1.19257	-0.54595	1.19257	-0.55762	1.19257	-0.55762
1.18268	-0.72111	1.18257	-0.52259	1.18258	-0.54011	1.18258	-0.54595
1.17269	-0.69776	1.17258	-0.50507	1.17259	-0.51675	1.1726	-0.53427
1.1627	-0.68024	1.16259	-0.48754	1.1626	-0.50507	1.1626	-0.51675
1.1527	-0.66272	1.1526	-0.47586	1.1526	-0.48754	1.15261	-0.50507
1.14271	-0.63937	1.14261	-0.45835	1.14261	-0.47003	1.14263	-0.49338
1.13272	-0.62185	1.13262	-0.44667	1.13262	-0.45835	1.13263	-0.47586
1.12272	-0.60433	1.12262	-0.42915	1.12263	-0.44083	1.12264	-0.46419
1.11273	-0.58682	1.11264	-0.41748	1.11264	-0.42915	1.11266	-0.45251
1.10274	-0.5693	1.10265	-0.4058	1.10265	-0.41748	1.10267	-0.44083
1.09275	-0.55178	1.09266	-0.39412	1.09266	-0.4058	1.09268	-0.43499
1.08276	-0.53427	1.08267	-0.38244	1.08268	-0.39996	1.08269	-0.42331
1.07276	-0.51091	1.07268	-0.37077	1.07269	-0.38828	1.0727	-0.41164
1.06277	-0.49338	1.06269	-0.36493	1.0627	-0.3766	1.06272	-0.4058
1.05278	-0.4817	1.05271	-0.35325	1.05272	-0.37077	1.05273	-0.39412
1.04279	-0.46419	1.04272	-0.34741	1.04273	-0.35909	1.04274	-0.38828
1.0328	-0.45251	1.03273	-0.34157	1.03274	-0.34741	1.03275	-0.3766
1.02281	-0.43499	1.02275	-0.32989	1.02275	-0.34157	1.02277	-0.37077
1.01282	-0.42331	1.01276	-0.32405	1.01277	-0.33573	1.01278	-0.36493
--	--	--	--	--	--	--	--
--	--	--	--	--	--	--	--

## Sheet: Figure 1d
CV for CoFe2O4 (Current density Normalized by BET)
pristine		100 cycles		500 cycles		1000 cycles
Potential	Current density	Potential	Current density	Potential	Current density	Potential	Current density
1.01266	-0.15074	1.01263	-0.08921	1.01262	-0.07691	1.01261	-0.0646
1.02263	-0.12613	1.0226	-0.0646	1.02259	-0.05845	1.02259	-0.0523
1.0326	-0.10767	1.03258	-0.05845	1.03257	-0.04615	1.03256	-0.03999
1.04258	-0.09537	1.04255	-0.04615	1.04255	-0.03999	1.04254	-0.03384
1.05255	-0.08306	1.05253	-0.03999	1.05253	-0.03384	1.05252	-0.02769
1.06253	-0.07691	1.06251	-0.03384	1.0625	-0.02769	1.0625	-0.02153
1.07251	-0.07076	1.07249	-0.02769	1.07249	-0.02769	1.07248	-0.02153
1.08249	-0.05845	1.08247	-0.02153	1.08247	-0.02153	1.08246	-0.01538
1.09246	-0.0523	1.09245	-0.02153	1.09244	-0.01538	1.09244	-0.01538
1.10244	-0.04615	1.10243	-0.01538	1.10243	-0.01538	1.10242	-0.00923
1.11242	-0.03999	1.11241	-0.01538	1.11241	-0.01538	1.1124	-0.00923
1.1224	-0.03999	1.12239	-0.01538	1.12239	-0.00923	1.12238	-0.00308
1.13238	-0.03384	1.13237	-0.00923	1.13237	-0.00923	1.13237	-0.00308
1.14236	-0.02769	1.14235	-0.00923	1.14235	-0.00308	1.14234	0.00308
1.15234	-0.02769	1.15233	-0.00308	1.15233	-0.00308	1.15233	0.00308
1.16232	-0.02153	1.16231	-0.00308	1.16231	0.00308	1.16231	0.00308
1.1723	-0.01538	1.17229	-0.00308	1.17229	0.00308	1.17229	0.00308
1.18228	-0.01538	1.18227	0.00308	1.18227	0.00308	1.18227	0.00923
1.19226	-0.00923	1.19226	0.00308	1.19225	0.00923	1.19225	0.00923
1.20224	-0.00923	1.20224	0.00308	1.20223	0.00923	1.20223	0.00923
1.21222	-0.00308	1.21222	0.00923	1.21222	0.00923	1.21221	0.01538
1.22221	-0.00308	1.2222	0.00923	1.2222	0.01538	1.2222	0.01538
1.23218	0.00308	1.23218	0.01538	1.23218	0.01538	1.23218	0.01538
1.24217	0.00308	1.24216	0.01538	1.24216	0.02153	1.24216	0.02153
1.25215	0.00923	1.25214	0.02153	1.25214	0.02153	1.25214	0.02153
1.26213	0.00923	1.26212	0.02153	1.26212	0.02153	1.26212	0.02153
1.27211	0.01538	1.2721	0.02769	1.2721	0.02769	1.2721	0.02769
1.28209	0.01538	1.28208	0.02769	1.28208	0.02769	1.28208	0.02769
1.29207	0.02153	1.29206	0.03384	1.29206	0.03384	1.29206	0.03384
1.30205	0.02769	1.30204	0.03384	1.30204	0.03999	1.30204	0.03384
1.31202	0.03384	1.31202	0.03999	1.31202	0.03999	1.31202	0.03384
1.32201	0.03384	1.322	0.04615	1.322	0.04615	1.322	0.03999
1.33199	0.03999	1.33198	0.0523	1.33198	0.0523	1.33198	0.04615
1.34196	0.04615	1.34196	0.05845	1.34196	0.05845	1.34196	0.04615
1.35194	0.0523	1.35194	0.0646	1.35194	0.0646	1.35194	0.0523
1.36192	0.0646	1.36191	0.07076	1.36191	0.07076	1.36192	0.05845
1.3719	0.07076	1.37189	0.07691	1.37189	0.07691	1.3719	0.0646
1.38187	0.08306	1.38187	0.08306	1.38187	0.08306	1.38188	0.07076
1.39185	0.08921	1.39185	0.09537	1.39185	0.09537	1.39186	0.07691
1.40183	0.10152	1.40182	0.10767	1.40183	0.10152	1.40184	0.08306
1.4118	0.11383	1.4118	0.11998	1.4118	0.11383	1.41182	0.08921
1.42177	0.13228	1.42177	0.13228	1.42178	0.12613	1.42179	0.10152
1.43175	0.14459	1.43174	0.15074	1.43175	0.13844	1.43177	0.10767
1.44172	0.16305	1.44172	0.16305	1.44172	0.15689	1.44174	0.11998
1.45169	0.18766	1.45169	0.18766	1.4517	0.1692	1.45172	0.13228
1.46166	0.21227	1.46166	0.20612	1.46167	0.18766	1.46169	0.14459
1.47162	0.23688	1.47163	0.23073	1.47164	0.20612	1.47167	0.16305
1.48159	0.26149	1.4816	0.25534	1.48161	0.23073	1.48164	0.17535
1.49155	0.29841	1.49156	0.27995	1.49158	0.25534	1.49161	0.19381
1.50152	0.32917	1.50153	0.31071	1.50155	0.27995	1.50158	0.21227
1.51148	0.36609	1.51149	0.34148	1.51151	0.30456	1.51155	0.23688
1.52144	0.40916	1.52146	0.37224	1.52148	0.32917	1.52152	0.26149
1.53139	0.45223	1.53142	0.403	1.53145	0.35993	1.53149	0.2861
1.54135	0.50145	1.54138	0.43992	1.54141	0.3907	1.54146	0.31071
1.5513	0.55684	1.55134	0.47684	1.55137	0.42762	1.55142	0.34148
1.56124	0.61837	1.56131	0.51375	1.56133	0.46453	1.56139	0.37224
1.57118	0.69835	1.57126	0.56914	1.57129	0.5076	1.57135	0.40916
1.5811	0.8091	1.5812	0.63682	1.58124	0.56299	1.58131	0.44607
1.591	0.95677	1.59112	0.74142	1.59118	0.63682	1.59126	0.50145
1.60085	1.17211	1.60101	0.89524	1.6011	0.74757	1.6012	0.56914
1.61066	1.4736	1.61086	1.12905	1.61099	0.9137	1.61113	0.66144
1.6204	1.892	1.62065	1.4736	1.62083	1.1475	1.62104	0.79065
1.63007	2.44575	1.63035	1.95353	1.63063	1.4736	1.63092	0.96907
1.63964	3.16563	1.63996	2.60572	1.64036	1.91046	1.64076	1.20903
1.64909	4.08241	1.64944	3.47327	1.65001	2.48882	1.65057	1.51667
1.65842	5.22068	1.65878	4.58693	1.65957	3.22101	1.66032	1.91661
1.64904	4.1747	1.64938	3.58402	1.64999	2.51343	1.65057	1.50436
1.63956	3.29484	1.63987	2.76571	1.64034	1.94122	1.64078	1.17211
1.63	2.5688	1.63026	2.10735	1.63062	1.4859	1.63095	0.90755
1.62036	1.97198	1.62059	1.57821	1.62085	1.11674	1.62109	0.69835
1.61065	1.49206	1.61084	1.15981	1.61104	0.82756	1.61121	0.53223
1.60089	1.10444	1.60105	0.82756	1.60118	0.59991	1.6013	0.39685
1.59109	0.79679	1.59122	0.5753	1.5913	0.42762	1.59138	0.29225
1.58125	0.55069	1.58134	0.38455	1.5814	0.29225	1.58145	0.20612
1.57137	0.37224	1.57144	0.24303	1.57147	0.18766	1.5715	0.14459
1.56147	0.23073	1.56152	0.13844	1.56154	0.10767	1.56155	0.08921
1.55154	0.13228	1.55158	0.0646	1.55159	0.0523	1.55159	0.04615
1.54161	0.0523	1.54163	0.00923	1.54163	0.00308	1.54163	0.01538
1.53166	-0.00308	1.53167	-0.03384	1.53167	-0.03384	1.53166	-0.01538
1.5217	-0.0523	1.52171	-0.07076	1.5217	-0.05845	1.52169	-0.03384
1.51174	-0.08306	1.51174	-0.09537	1.51174	-0.08306	1.51172	-0.0523
1.50177	-0.10767	1.50177	-0.11383	1.50176	-0.09537	1.50174	-0.0646
1.4918	-0.13228	1.4918	-0.12613	1.49179	-0.10767	1.49177	-0.07691
1.48183	-0.14459	1.48182	-0.13844	1.48181	-0.11998	1.48179	-0.08306
1.47185	-0.15689	1.47184	-0.14459	1.47183	-0.12613	1.47181	-0.09537
1.46187	-0.16305	1.46186	-0.15074	1.46185	-0.13228	1.46183	-0.09537
1.45189	-0.1692	1.45188	-0.15074	1.45187	-0.13228	1.45185	-0.10152
1.44191	-0.1692	1.4419	-0.15689	1.44189	-0.13844	1.44187	-0.10152
1.43193	-0.17535	1.43192	-0.15689	1.43191	-0.13844	1.43189	-0.10767
1.42195	-0.17535	1.42194	-0.15689	1.42193	-0.13844	1.42191	-0.10767
1.41197	-0.17535	1.41195	-0.15074	1.41194	-0.13228	1.41193	-0.10767
1.40199	-0.17535	1.40197	-0.15074	1.40196	-0.13228	1.40195	-0.10767
1.392	-0.1692	1.39199	-0.15074	1.39198	-0.13228	1.39196	-0.10767
1.38202	-0.1692	1.382	-0.14459	1.382	-0.13228	1.38198	-0.10152
1.37203	-0.16305	1.37202	-0.13844	1.37201	-0.12613	1.372	-0.10152
1.36205	-0.16305	1.36203	-0.13844	1.36203	-0.12613	1.36201	-0.10152
1.35207	-0.16305	1.35205	-0.13228	1.35204	-0.11998	1.35203	-0.10152
1.34208	-0.15689	1.34207	-0.13228	1.34206	-0.11998	1.34205	-0.10152
1.3321	-0.15689	1.33208	-0.12613	1.33207	-0.11383	1.33206	-0.09537
1.32211	-0.15074	1.3221	-0.12613	1.32209	-0.11383	1.32208	-0.09537
1.31213	-0.15074	1.31211	-0.11998	1.31211	-0.11383	1.3121	-0.09537
1.30215	-0.14459	1.30213	-0.11998	1.30212	-0.10767	1.30212	-0.09537
1.29216	-0.14459	1.29215	-0.11383	1.29214	-0.10767	1.29213	-0.08921
1.28218	-0.13844	1.28216	-0.11383	1.28216	-0.10152	1.28215	-0.08921
1.27219	-0.13844	1.27218	-0.10767	1.27217	-0.10152	1.27217	-0.08921
1.26221	-0.13844	1.2622	-0.10767	1.26219	-0.10152	1.26218	-0.08921
1.25223	-0.13228	1.25221	-0.10767	1.25221	-0.09537	1.2522	-0.08306
1.24225	-0.13228	1.24223	-0.10152	1.24222	-0.09537	1.24222	-0.08306
1.23226	-0.13228	1.23224	-0.10152	1.23224	-0.09537	1.23223	-0.08306
1.22228	-0.12613	1.22226	-0.10152	1.22226	-0.08921	1.22225	-0.08306
1.21229	-0.12613	1.21228	-0.09537	1.21227	-0.08921	1.21227	-0.07691
1.20231	-0.12613	1.20229	-0.09537	1.20229	-0.08921	1.20228	-0.07691
1.19233	-0.12613	1.19231	-0.09537	1.19231	-0.08921	1.1923	-0.07691
1.18235	-0.12613	1.18233	-0.09537	1.18233	-0.08921	1.18232	-0.07691
1.17236	-0.11998	1.17235	-0.09537	1.17234	-0.08306	1.17234	-0.07691
1.16238	-0.11998	1.16237	-0.09537	1.16236	-0.08306	1.16236	-0.07691
1.1524	-0.11998	1.15238	-0.08921	1.15238	-0.08306	1.15237	-0.07076
1.14242	-0.11998	1.1424	-0.08921	1.14239	-0.08306	1.14239	-0.07076
1.13243	-0.11998	1.13242	-0.08921	1.13241	-0.08306	1.1324	-0.07076
1.12245	-0.11998	1.12243	-0.08921	1.12243	-0.08306	1.12242	-0.07076
1.11246	-0.11383	1.11245	-0.08921	1.11245	-0.08306	1.11244	-0.07076
1.10248	-0.11383	1.10247	-0.08921	1.10246	-0.07691	1.10246	-0.07076
1.0925	-0.11383	1.09249	-0.08921	1.09248	-0.07691	1.09248	-0.07076
1.08252	-0.11383	1.0825	-0.08921	1.0825	-0.07691	1.08249	-0.07076
1.07254	-0.11383	1.07252	-0.08921	1.07251	-0.07691	1.07251	-0.0646
1.06255	-0.11383	1.06254	-0.08921	1.06253	-0.07691	1.06253	-0.0646
1.05257	-0.11383	1.05256	-0.08921	1.05255	-0.07691	1.05254	-0.0646
1.04259	-0.11383	1.04257	-0.08921	1.04257	-0.07691	1.04256	-0.0646
1.03261	-0.11383	1.03259	-0.08921	1.03259	-0.07691	1.03258	-0.0646
1.02262	-0.11383	1.02261	-0.08921	1.0226	-0.07691	1.0226	-0.0646
1.01264	-0.11383	1.01263	-0.08921	1.01262	-0.07691	1.01261	-0.0646
				--	--
				--	--

## Sheet: Figure 1e
Tafel slope for Co2FeO4 (Current density Normalized by BET)
pristine		100 cycles		500 cycles		1000 cycles
log (Current density)	Potential	log (Current density)	Potential	log (Current density)	Potential	log (Current density)	Potential
0.40802	1.55067	0.30337	1.55088	0.19852	1.55104	0.10995	1.55114
0.59998	1.56013	0.46192	1.56053	0.31578	1.56083	0.18882	1.56103
0.79938	1.56925	0.63537	1.56998	0.45664	1.57052	0.29319	1.57085
0.99677	1.57789	0.81439	1.57915	0.60879	1.58006	0.41	1.58061
1.18435	1.58589	0.99061	1.58793	0.76075	1.58942	0.53419	1.59028
1.35696	1.59311	1.15808	1.59621	0.90888	1.59853	0.6582	1.59985
1.51242	1.59947	1.31296	1.6039	1.04818	1.60738	0.77797	1.60929
1.65007	1.60496	1.45371	1.61097	1.17735	1.61592	0.89234	1.6186
1.77181	1.6096	1.57974	1.61742	1.29665	1.62415	1.00134	1.62777

## Sheet: Figure 1f
Tafel slope for CoFe2O4 (Current density Normalized by BET)
pristine		100 cycles		500 cycles		1000 cycles
log (Current density)	Potential	log (Current density)	Potential	log (Current density)	Potential	log (Current density)	Potential
0.13582	1.60101	0.01509	1.60114	-0.16035	1.60127	-0.35118	1.60136
0.29296	1.61077	0.18206	1.61093	-0.01148	1.61114	-0.2315	1.61129
0.44219	1.62044	0.34298	1.62066	0.13971	1.62097	-0.106	1.6212
0.58402	1.63002	0.49564	1.63029	0.28887	1.63074	0.02022	1.63108
0.71561	1.63948	0.63822	1.63981	0.43244	1.64043	0.14547	1.64093
0.83752	1.64883	0.76918	1.64921	0.56917	1.65003	0.26634	1.65074
0.95001	1.65804	0.88972	1.65848	0.69832	1.65953	0.38454	1.6605
1.05413	1.6671	1.00108	1.6676	0.8197	1.6689	0.49734	1.67021
1.15013	1.67602	1.10394	1.67656	0.93353	1.67813	0.60573	1.67986
1.23897	1.68478	1.19935	1.68536	1.03977	1.68721	0.70835	1.68943
1.32093	1.6934	1.28797	1.69398	1.13864	1.69612	0.8049	1.69893
1.39707	1.70185	1.37073	1.70241	1.23027	1.70488	0.89689	1.70834
--	--	--	--	--	--	--	--
--	--	--	--	--	--	--	--
--	--	--	--	--	--	--	--
--	--	--	--	--	--	--	--
--	--	--	--	--	--	--	--
--	--	--	--	--	--	--	--
--	--	--	--	--	--	--	--
--	--	--	--	--	--	--	--
--	--	--	--	--	--	--	--

## Sheet: Figure 2a
Co 2p for Co2FeO4 ( Normalized intensity)
pristine		100 cycles		500 cycles		1000 cycles
binding energy	intensity	binding energy	intensity	binding energy	intensity	binding energy	intensity
806.202	0.29236	806.032	0.29248	806.242	0.31136	806.182	0.31625
806.102	0.29567	805.932	0.28312	806.142	0.31383	806.082	0.29677
806.002	0.28996	805.832	0.29215	806.042	0.29897	805.982	0.34371
805.902	0.29264	805.732	0.29341	805.942	0.31212	805.882	0.31194
805.802	0.30475	805.632	0.32156	805.842	0.32746	805.782	0.28683
805.702	0.30949	805.532	0.31897	805.742	0.32765	805.682	0.31455
805.602	0.29732	805.432	0.29161	805.642	0.30697	805.582	0.32174
805.502	0.30258	805.332	0.31452	805.542	0.32574	805.482	0.35495
805.402	0.31097	805.232	0.30775	805.442	0.32641	805.382	0.32815
805.302	0.30589	805.132	0.30237	805.342	0.30917	805.282	0.33011
805.202	0.31634	805.032	0.32249	805.242	0.31869	805.182	0.32919
805.102	0.31594	804.932	0.32568	805.142	0.30459	805.082	0.3237
805.002	0.31509	804.832	0.31001	805.042	0.31784	804.982	0.32775
804.902	0.32108	804.732	0.31505	804.942	0.31279	804.882	0.33168
804.802	0.31451	804.632	0.31817	804.842	0.32298	804.782	0.3339
804.702	0.32879	804.532	0.31412	804.742	0.32298	804.682	0.3271
804.602	0.33033	804.432	0.32521	804.642	0.31126	804.582	0.3186
804.502	0.32074	804.332	0.31837	804.542	0.33289	804.482	0.34201
804.402	0.32725	804.232	0.33099	804.442	0.3448	804.382	0.32919
804.302	0.3224	804.132	0.32634	804.342	0.33956	804.282	0.35796
804.202	0.3337	804.032	0.30947	804.242	0.32736	804.182	0.31364
804.102	0.34267	803.932	0.3037	804.142	0.34223	804.082	0.32213
804.002	0.34467	803.832	0.31552	804.042	0.32079	803.982	0.33678
803.902	0.33473	803.732	0.30894	803.942	0.33594	803.882	0.32566
803.802	0.3196	803.632	0.32448	803.842	0.31526	803.782	0.31573
803.702	0.32936	803.532	0.32043	803.742	0.33327	803.682	0.31965
803.602	0.33919	803.432	0.31585	803.642	0.34556	803.582	0.34214
803.502	0.33759	803.332	0.3191	803.542	0.32955	803.482	0.33848
803.402	0.33981	803.232	0.3104	803.442	0.32889	803.382	0.3407
803.302	0.33639	803.132	0.31366	803.342	0.32412	803.282	0.34122
803.202	0.33707	803.032	0.32594	803.242	0.32165	803.182	0.34279
803.102	0.36157	802.932	0.32043	803.142	0.31879	803.082	0.32789
803.002	0.34855	802.832	0.31684	803.042	0.31841	802.982	0.33285
802.902	0.34238	802.732	0.31512	802.942	0.32069	802.882	0.34893
802.802	0.32953	802.632	0.31817	802.842	0.33822	802.782	0.35861
802.702	0.32702	802.532	0.31592	802.742	0.33765	802.682	0.32959
802.602	0.32725	802.432	0.30788	802.642	0.33851	802.582	0.32972
802.502	0.3453	802.332	0.31552	802.542	0.33708	802.482	0.34397
802.402	0.3321	802.232	0.31366	802.442	0.31965	802.382	0.32658
802.302	0.3445	802.132	0.3116	802.342	0.31126	802.282	0.33155
802.202	0.34638	802.032	0.327	802.242	0.29707	802.182	0.32057
802.102	0.33467	801.932	0.312	802.142	0.31355	802.082	0.34044
802.002	0.34581	801.832	0.29427	802.042	0.32098	801.982	0.32919
801.902	0.34992	801.732	0.30171	801.942	0.32269	801.882	0.32932
801.802	0.33393	801.632	0.30702	801.842	0.33136	801.782	0.33246
801.702	0.32508	801.532	0.29347	801.742	0.30373	801.682	0.30279
801.602	0.33188	801.432	0.3039	801.642	0.33051	801.582	0.30658
801.502	0.32285	801.332	0.29254	801.542	0.29792	801.482	0.285
801.402	0.3116	801.232	0.28962	801.442	0.30669	801.382	0.29206
801.302	0.30995	801.132	0.28989	801.342	0.3044	801.282	0.28788
801.202	0.31543	801.032	0.28524	801.242	0.29211	801.182	0.31743
801.102	0.3156	800.932	0.27966	801.142	0.2963	801.082	0.29769
801.002	0.32725	800.832	0.29507	801.042	0.29221	800.982	0.29128
800.902	0.31109	800.732	0.30038	800.942	0.29878	800.882	0.29076
800.802	0.30972	800.632	0.28736	800.842	0.28735	800.782	0.30762
800.702	0.30743	800.532	0.27156	800.742	0.29754	800.682	0.29246
800.602	0.29435	800.432	0.27681	800.642	0.28859	800.582	0.28814
800.502	0.28984	800.332	0.28358	800.542	0.31926	800.482	0.2986
800.402	0.2915	800.232	0.26479	800.442	0.27372	800.382	0.30043
800.302	0.29098	800.132	0.2545	800.342	0.28096	800.282	0.31991
800.202	0.28065	800.032	0.25609	800.242	0.28506	800.182	0.2348
800.102	0.2883	799.932	0.26857	800.142	0.27401	800.082	0.28487
800.002	0.29441	799.832	0.26439	800.042	0.27992	799.982	0.28631
799.902	0.28282	799.732	0.28391	799.942	0.27973	799.882	0.28383
799.802	0.29767	799.632	0.27687	799.842	0.28554	799.782	0.29559
799.702	0.27836	799.532	0.26074	799.742	0.27239	799.682	0.27546
799.602	0.28425	799.432	0.27687	799.642	0.27887	799.582	0.26435
799.502	0.28916	799.332	0.2786	799.542	0.27668	799.482	0.28605
799.402	0.29007	799.232	0.26884	799.442	0.27553	799.382	0.2603
799.302	0.29435	799.132	0.2786	799.342	0.27725	799.282	0.28579
799.202	0.29652	799.032	0.28252	799.242	0.29116	799.182	0.27821
799.102	0.29001	798.932	0.27628	799.142	0.27658	799.082	0.29036
799.002	0.30264	798.832	0.27867	799.042	0.28897	798.982	0.27768
798.902	0.31663	798.732	0.29493	798.942	0.2924	798.882	0.30187
798.802	0.31223	798.632	0.28086	798.842	0.29125	798.782	0.31246
798.702	0.3156	798.532	0.29321	798.742	0.29287	798.682	0.27324
798.602	0.30977	798.432	0.30808	798.642	0.2842	798.582	0.27337
798.502	0.30629	798.332	0.3043	798.542	0.29468	798.482	0.28527
798.402	0.31474	798.232	0.29746	798.442	0.31612	798.382	0.30867
798.302	0.3401	798.132	0.30516	798.342	0.31164	798.282	0.29481
798.202	0.33342	798.032	0.31426	798.242	0.3186	798.182	0.31468
798.102	0.34016	797.932	0.3274	798.142	0.33479	798.082	0.32187
798.002	0.35186	797.832	0.33836	798.042	0.32832	797.982	0.32789
797.902	0.34964	797.732	0.328	797.942	0.32412	797.882	0.32606
797.802	0.36557	797.632	0.33696	797.842	0.33089	797.782	0.34998
797.702	0.36346	797.532	0.33577	797.742	0.3427	797.682	0.34266
797.602	0.38202	797.432	0.3845	797.642	0.33727	797.582	0.37783
797.502	0.38607	797.332	0.37959	797.542	0.34451	797.482	0.36096
797.402	0.38819	797.232	0.37806	797.442	0.37262	797.382	0.3794
797.302	0.41006	797.132	0.37833	797.342	0.38081	797.282	0.36371
797.202	0.4084	797.032	0.39838	797.242	0.39463	797.182	0.35482
797.102	0.40018	796.932	0.39486	797.142	0.42292	797.082	0.39443
797.002	0.42565	796.832	0.40947	797.042	0.38882	796.982	0.40803
796.902	0.44552	796.732	0.4108	796.942	0.41454	796.882	0.39927
796.802	0.45872	796.632	0.41617	796.842	0.4174	796.782	0.4109
796.702	0.46945	796.532	0.44652	796.742	0.42264	796.682	0.45954
796.602	0.46722	796.432	0.4519	796.642	0.41721	796.582	0.47274
796.502	0.48219	796.332	0.46484	796.542	0.45808	796.482	0.47274
796.402	0.50469	796.232	0.47925	796.442	0.45436	796.382	0.48163
796.302	0.49652	796.132	0.51099	796.342	0.44388	796.282	0.51327
796.202	0.50732	796.032	0.48284	796.242	0.48752	796.182	0.48451
796.102	0.52348	795.932	0.5088	796.142	0.49381	796.082	0.51314
796.002	0.54843	795.832	0.52261	796.042	0.49876	795.982	0.52334
795.902	0.55392	795.732	0.524	795.942	0.52715	795.882	0.50307
795.802	0.54392	795.632	0.52745	795.842	0.54383	795.782	0.54255
795.702	0.53953	795.532	0.53084	795.742	0.55421	795.682	0.55903
795.602	0.54232	795.432	0.55249	795.642	0.53763	795.582	0.56753
795.502	0.57059	795.332	0.55262	795.542	0.5463	795.482	0.56478
795.402	0.56437	795.232	0.55793	795.442	0.54945	795.382	0.56478
795.302	0.5771	795.132	0.56417	795.342	0.57079	795.282	0.57903
795.202	0.55963	795.032	0.56231	795.242	0.57555	795.182	0.5619
795.102	0.57328	794.932	0.55866	795.142	0.56136	795.082	0.57106
795.002	0.56717	794.832	0.55123	795.042	0.56498	794.982	0.55798
794.902	0.58139	794.732	0.56397	794.942	0.57174	794.882	0.56112
794.802	0.55512	794.632	0.53622	794.842	0.56764	794.782	0.55707
794.702	0.54649	794.532	0.51431	794.742	0.58537	794.682	0.55105
794.602	0.52102	794.432	0.49432	794.642	0.51782	794.582	0.50242
794.502	0.50023	794.332	0.46763	794.542	0.52811	794.482	0.48333
794.402	0.47385	794.232	0.44074	794.442	0.49228	794.382	0.45849
794.302	0.46243	794.132	0.39453	794.342	0.46656	794.282	0.4045
794.202	0.42959	794.032	0.37255	794.242	0.43807	794.182	0.37508
794.102	0.39161	793.932	0.33749	794.142	0.40425	794.082	0.35063
794.002	0.36231	793.832	0.31034	794.042	0.38262	793.982	0.32318
793.902	0.33656	793.732	0.31206	793.942	0.33832	793.882	0.30252
793.802	0.30692	793.632	0.28006	793.842	0.33746	793.782	0.27781
793.702	0.29578	793.532	0.26008	793.742	0.31688	793.682	0.24578
793.602	0.28636	793.432	0.25695	793.642	0.28096	793.582	0.2484
793.502	0.26237	793.332	0.23551	793.542	0.27696	793.482	0.26736
793.402	0.26209	793.232	0.24202	793.442	0.26839	793.382	0.25311
793.302	0.25398	793.132	0.23126	793.342	0.25124	793.282	0.23585
793.202	0.25655	793.032	0.22037	793.242	0.25352	793.182	0.21702
793.102	0.24924	792.932	0.22814	793.142	0.26267	793.082	0.24448
793.002	0.24764	792.832	0.21486	793.042	0.22952	792.982	0.18944
792.902	0.23353	792.732	0.21752	792.942	0.24981	792.882	0.23049
792.802	0.23039	792.632	0.21439	792.842	0.26105	792.782	0.20892
792.702	0.2321	792.532	0.23093	792.742	0.23466	792.682	0.22382
792.602	0.24484	792.432	0.21858	792.642	0.21561	792.582	0.20957
792.502	0.23342	792.332	0.22216	792.542	0.21808	792.482	0.22199
792.402	0.24758	792.232	0.2284	792.442	0.23152	792.382	0.20748
792.302	0.23056	792.132	0.21599	792.342	0.22475	792.282	0.21689
792.202	0.23679	792.032	0.22967	792.242	0.21199	792.182	0.2348
792.102	0.25386	791.932	0.2225	792.142	0.24047	792.082	0.22264
792.002	0.25826	791.832	0.2381	792.042	0.2259	791.982	0.22604
791.902	0.25758	791.732	0.24673	791.942	0.25029	791.882	0.24631
791.802	0.24907	791.632	0.23179	791.842	0.23666	791.782	0.2484
791.702	0.26489	791.532	0.24859	791.742	0.2358	791.682	0.2718
791.602	0.27277	791.432	0.24248	791.642	0.25581	791.582	0.24801
791.502	0.28013	791.332	0.2626	791.542	0.24352	791.482	0.2552
791.402	0.2827	791.232	0.25749	791.442	0.25781	791.382	0.28788
791.302	0.26586	791.132	0.27017	791.342	0.27772	791.282	0.28147
791.202	0.28607	791.032	0.25523	791.242	0.23323	791.182	0.2684
791.102	0.29013	790.932	0.28165	791.142	0.27106	791.082	0.27193
791.002	0.2839	790.832	0.27488	791.042	0.27429	790.982	0.28409
790.902	0.29927	790.732	0.27907	790.942	0.27229	790.882	0.2803
790.802	0.30069	790.632	0.27667	790.842	0.29173	790.782	0.28265
790.702	0.30332	790.532	0.30157	790.742	0.2722	790.682	0.28697
790.602	0.30972	790.432	0.28424	790.642	0.29535	790.582	0.27742
790.502	0.30349	790.332	0.27687	790.542	0.29116	790.482	0.30723
790.402	0.30795	790.232	0.29706	790.442	0.29278	790.382	0.30187
790.302	0.31714	790.132	0.29759	790.342	0.30764	790.282	0.28252
790.202	0.32388	790.032	0.30436	790.242	0.29954	790.182	0.3088
790.102	0.3192	789.932	0.30609	790.142	0.29345	790.082	0.31024
790.002	0.32725	789.832	0.30337	790.042	0.30821	789.982	0.28697
789.902	0.314	789.732	0.30954	789.942	0.31059	789.882	0.3003
789.802	0.33108	789.632	0.31897	789.842	0.32974	789.782	0.3156
789.702	0.33245	789.532	0.30742	789.742	0.31755	789.682	0.32749
789.602	0.34221	789.432	0.29394	789.642	0.31326	789.582	0.30592
789.502	0.33382	789.332	0.32249	789.542	0.3205	789.482	0.31926
789.402	0.34044	789.232	0.32488	789.442	0.31031	789.382	0.32488
789.302	0.34867	789.132	0.31399	789.342	0.30431	789.282	0.28853
789.202	0.32439	789.032	0.31306	789.242	0.30497	789.182	0.28461
789.102	0.3453	788.932	0.32036	789.142	0.2903	789.082	0.30958
789.002	0.32651	788.832	0.32143	789.042	0.3064	788.982	0.30082
788.902	0.34318	788.732	0.3108	788.942	0.32107	788.882	0.30736
788.802	0.34353	788.632	0.3043	788.842	0.2964	788.782	0.29141
788.702	0.35803	788.532	0.33285	788.742	0.30335	788.682	0.32331
788.602	0.34758	788.432	0.31379	788.642	0.30964	788.582	0.27442
788.502	0.36865	788.332	0.33271	788.542	0.31831	788.482	0.30867
788.402	0.36129	788.232	0.3197	788.442	0.33108	788.382	0.29324
788.302	0.35803	788.132	0.31751	788.342	0.30736	788.282	0.32057
788.202	0.35044	788.032	0.33205	788.242	0.32593	788.182	0.30958
788.102	0.36066	787.932	0.32382	788.142	0.33317	788.082	0.30645
788.002	0.36837	787.832	0.33212	788.042	0.33365	787.982	0.30814
787.902	0.36197	787.732	0.32229	787.942	0.33699	787.882	0.30017
787.802	0.37728	787.632	0.32959	787.842	0.33479	787.782	0.31978
787.702	0.36825	787.532	0.32508	787.742	0.31393	787.682	0.31834
787.602	0.37151	787.432	0.32939	787.642	0.33479	787.582	0.34096
787.502	0.38305	787.332	0.32727	787.542	0.33708	787.482	0.34135
787.402	0.37779	787.232	0.35177	787.442	0.29592	787.382	0.31612
787.302	0.37551	787.132	0.33982	787.342	0.33013	787.282	0.33416
787.202	0.37414	787.032	0.32269	787.242	0.32288	787.182	0.32841
787.102	0.37499	786.932	0.33776	787.142	0.32355	787.082	0.3186
787.002	0.36974	786.832	0.32136	787.042	0.3327	786.982	0.34384
786.902	0.38013	786.732	0.32481	786.942	0.32136	786.882	0.32645
786.802	0.39287	786.632	0.32182	786.842	0.33051	786.782	0.32527
786.702	0.39184	786.532	0.33763	786.742	0.35471	786.682	0.31102
786.602	0.36688	786.432	0.34792	786.642	0.33298	786.582	0.33612
786.502	0.38287	786.332	0.35423	786.542	0.34851	786.482	0.339
786.402	0.40183	786.232	0.33344	786.442	0.32574	786.382	0.33534
786.302	0.39989	786.132	0.34785	786.342	0.32984	786.282	0.34475
786.202	0.39281	786.032	0.33358	786.242	0.33022	786.182	0.3203
786.102	0.39618	785.932	0.35609	786.142	0.35509	786.082	0.34488
786.002	0.38796	785.832	0.34101	786.042	0.34261	785.982	0.33756
785.902	0.39926	785.732	0.34858	785.942	0.32269	785.882	0.33795
785.802	0.39401	785.632	0.35164	785.842	0.33546	785.782	0.3271
785.702	0.39995	785.532	0.36379	785.742	0.32165	785.682	0.32449
785.602	0.3939	785.432	0.34221	785.642	0.33641	785.582	0.34018
785.502	0.39515	785.332	0.33889	785.542	0.32174	785.482	0.29912
785.402	0.38813	785.232	0.32727	785.442	0.34842	785.382	0.32318
785.302	0.39047	785.132	0.32906	785.342	0.3507	785.282	0.34554
785.202	0.39966	785.032	0.33557	785.242	0.33422	785.182	0.35181
785.102	0.38699	784.932	0.32647	785.142	0.32784	785.082	0.3156
785.002	0.39144	784.832	0.33092	785.042	0.33927	784.982	0.322
784.902	0.38847	784.732	0.34088	784.942	0.33965	784.882	0.319
784.802	0.39641	784.632	0.34201	784.842	0.32994	784.782	0.33651
784.702	0.3887	784.532	0.3353	784.742	0.33308	784.682	0.33547
784.602	0.38562	784.432	0.33809	784.642	0.34365	784.582	0.28566
784.502	0.38464	784.332	0.33809	784.542	0.33622	784.482	0.30279
784.402	0.3871	784.232	0.33006	784.442	0.33432	784.382	0.33142
784.302	0.39121	784.132	0.33869	784.342	0.3266	784.282	0.31821
784.202	0.3915	784.032	0.34168	784.242	0.32079	784.182	0.36358
784.102	0.39578	783.932	0.33517	784.142	0.37205	784.082	0.35024
784.002	0.39315	783.832	0.35343	784.042	0.35309	783.982	0.33691
783.902	0.39321	783.732	0.34812	783.942	0.33889	783.882	0.35286
783.802	0.40189	783.632	0.35748	783.842	0.34928	783.782	0.35756
783.702	0.41508	783.532	0.35675	783.742	0.35309	783.682	0.33978
783.602	0.40286	783.432	0.36126	783.642	0.34594	783.582	0.35312
783.502	0.41143	783.332	0.37209	783.542	0.37043	783.482	0.38685
783.402	0.41628	783.232	0.38796	783.442	0.37367	783.382	0.36096
783.302	0.43296	783.132	0.37189	783.342	0.37643	783.282	0.37783
783.202	0.43307	783.032	0.38337	783.242	0.37948	783.182	0.38907
783.102	0.43736	782.932	0.3932	783.142	0.38853	783.082	0.38149
783.002	0.46637	782.832	0.42514	783.042	0.4154	782.982	0.41391
782.902	0.46585	782.732	0.4175	782.942	0.43236	782.882	0.41038
782.802	0.46683	782.632	0.43297	782.842	0.43902	782.782	0.40031
782.702	0.48944	782.532	0.44034	782.742	0.41473	782.682	0.41823
782.602	0.4931	782.432	0.45913	782.642	0.43702	782.582	0.46019
782.502	0.49852	782.332	0.46285	782.542	0.44236	782.482	0.45509
782.402	0.52645	782.232	0.49134	782.442	0.44979	782.382	0.46987
782.302	0.54107	782.132	0.52161	782.342	0.47494	782.282	0.47444
782.202	0.53895	782.032	0.51371	782.242	0.47732	782.182	0.5019
782.102	0.56488	781.932	0.54366	782.142	0.48685	782.082	0.52046
782.002	0.60138	781.832	0.55594	782.042	0.51829	781.982	0.52294
781.902	0.60783	781.732	0.59113	781.942	0.53735	781.882	0.56661
781.802	0.63159	781.632	0.61092	781.842	0.56745	781.782	0.59067
781.702	0.64815	781.532	0.63449	781.742	0.59737	781.682	0.60191
781.602	0.66659	781.432	0.65055	781.642	0.58994	781.582	0.61551
781.502	0.69543	781.332	0.6647	781.542	0.62367	781.482	0.66074
781.402	0.71599	781.232	0.69531	781.442	0.6633	781.382	0.69042
781.302	0.75049	781.132	0.73249	781.342	0.65339	781.282	0.71787
781.202	0.76145	781.032	0.76681	781.242	0.71589	781.182	0.7248
781.102	0.79572	780.932	0.80513	781.142	0.752	781.082	0.77736
781.002	0.84226	780.832	0.81389	781.042	0.76953	780.982	0.76271
780.902	0.86596	780.732	0.83182	780.942	0.78449	780.882	0.83292
780.802	0.8944	780.632	0.86302	780.842	0.82374	780.782	0.8758
780.702	0.90354	780.532	0.90452	780.742	0.84823	780.682	0.89097
780.602	0.91856	780.432	0.90266	780.642	0.86404	780.582	0.92483
780.502	0.94752	780.332	0.93619	780.542	0.88805	780.482	0.91319
780.402	0.97624	780.232	0.95883	780.442	0.91749	780.382	0.94261
780.302	0.97367	780.132	0.97158	780.342	0.93864	780.282	0.90548
780.202	0.9952	780.032	1	780.242	0.96208	780.182	0.96588
780.102	0.98983	779.932	0.97298	780.142	0.98914	780.082	0.96902
780.002	1	779.832	0.98738	780.042	0.97247	779.982	1
779.902	0.99732	779.732	0.96315	779.942	1	779.882	0.99739
779.802	0.99486	779.632	0.94821	779.842	0.97409	779.782	0.96915
779.702	0.96916	779.532	0.90957	779.742	0.97542	779.682	0.93594
779.602	0.94986	779.432	0.84178	779.642	0.94455	779.582	0.87292
779.502	0.90337	779.332	0.79782	779.542	0.88777	779.482	0.82861
779.402	0.86231	779.232	0.7287	779.442	0.84413	779.382	0.76428
779.302	0.81434	779.132	0.64796	779.342	0.79392	779.282	0.71696
779.202	0.712	779.032	0.57646	779.242	0.73466	779.182	0.62178
779.102	0.64929	778.932	0.50508	779.142	0.63948	779.082	0.53053
779.002	0.57225	778.832	0.44214	779.042	0.6149	778.982	0.48163
778.902	0.51217	778.732	0.394	778.942	0.53649	778.882	0.44293
778.802	0.457	778.632	0.34871	778.842	0.48142	778.782	0.35443
778.702	0.39395	778.532	0.28956	778.742	0.43197	778.682	0.33952
778.602	0.3453	778.432	0.25158	778.642	0.37109	778.582	0.27546
778.502	0.31566	778.332	0.21439	778.542	0.3245	778.482	0.23219
778.402	0.27551	778.232	0.18213	778.442	0.28668	778.382	0.20434
778.302	0.23513	778.132	0.16327	778.342	0.26477	778.282	0.1744
778.202	0.19401	778.032	0.13757	778.242	0.248	778.182	0.12747
778.102	0.17191	777.932	0.12795	778.142	0.19484	778.082	0.13937
778.002	0.15564	777.832	0.11699	778.042	0.1815	777.982	0.09609
777.902	0.13399	777.732	0.10365	777.942	0.16006	777.882	0.10485
777.802	0.13091	777.632	0.09508	777.842	0.12471	777.782	0.07687
777.702	0.11771	777.532	0.09827	777.742	0.11633	777.682	0.10903
777.602	0.11703	777.432	0.07662	777.642	0.12405	777.582	0.08341
777.502	0.09424	777.332	0.08592	777.542	0.11576	777.482	0.06079
777.402	0.09099	777.232	0.07649	777.442	0.09975	777.382	0.07857
777.302	0.08111	777.132	0.06533	777.342	0.07031	777.282	0.06419
777.202	0.09441	777.032	0.06626	777.242	0.0846	777.182	0.07347
777.102	0.077	776.932	0.06514	777.142	0.08651	777.082	0.05674
777.002	0.07877	776.832	0.06069	777.042	0.06088	776.982	0.06315
776.902	0.06546	776.732	0.05571	776.942	0.0666	776.882	0.04785
776.802	0.06146	776.632	0.05318	776.842	0.07593	776.782	0.04314
776.702	0.07111	776.532	0.06201	776.742	0.05231	776.682	0.03138
776.602	0.05958	776.432	0.0573	776.642	0.05316	776.582	0.02706
776.502	0.05883	776.332	0.04256	776.542	0.05678	776.482	0.00967
776.402	0.06917	776.232	0.049	776.442	0.07717	776.382	0.01517
776.302	0.05147	776.132	0.04495	776.342	0.04268	776.282	0.0421
776.202	0.04975	776.032	0.03977	776.242	0.04716	776.182	0.03687
776.102	0.05529	775.932	0.0401	776.142	0.06679	776.082	0.02641
776.002	0.04958	775.832	0.02662	776.042	0.03115	775.982	0.02131
775.902	0.04553	775.732	0.01786	775.942	0.05326	775.882	0.02314
775.802	0.0393	775.632	0.01348	775.842	0.03268	775.782	0.02706
775.702	0.04204	775.532	0.02722	775.742	0.04506	775.682	0.02889
775.602	0.03593	775.432	0.03486	775.642	0.0404	775.582	0.02994
775.502	0.03885	775.332	0.02822	775.542	0.03687	775.482	0.01307
775.402	0.02851	775.232	0.02384	775.442	0.03554	775.382	0.02
775.302	0.02674	775.132	0.02988	775.342	0.02439	775.282	-0.01399
775.202	0.03411	775.032	0.02842	775.242	0.03192	775.182	0.01621
775.102	0.02314	774.932	0.01175	775.142	0.01906	775.082	0.000653262
775.002	0.02583	774.832	0.01481	775.042	0.02506	774.982	0.02
774.902	0.024	774.732	0.01009	774.942	0.02677	774.882	-0.00641
774.802	0.01663	774.632	0.00578	774.842	0.01601	774.782	0.01883
774.702	0.03108	774.532	0.01926	774.742	0.01381	774.682	0.01124
774.602	0.01595	774.432	0.0071	774.642	0.03954	774.582	0.00732
774.502	0.01555	774.332	0.01633	774.542	0.01934	774.482	0.01856
774.402	0.02554	774.232	0.00604	774.442	0.02134	774.382	0.00353
774.302	0.01949	774.132	0.0093	774.342	0.03144	774.282	-0.00196
774.202	0.01115	774.032	0.01879	774.242	0.01353	774.182	0.01634
774.102	0.00824	773.932	0.02131	774.142	0.01639	774.082	-0.00444
774.002	0.01343	773.832	0.00398	774.042	0.0262	773.982	0.0166
773.902	0.0212	773.732	0.00445	773.942	0.02306	773.882	0.02
773.802	0.0116	773.632	0.01434	773.842	0.01543	773.782	0.01137
773.702	-0.00262	773.532	0.00039822	773.742	0.00143	773.682	-0.01451
773.602	0.01195	773.432	0.01521	773.642	0.00686	773.582	-0.02026
773.502	0.01269	773.332	0.00133	773.542	0.01572	773.482	-0.00654
773.402	0.01366	773.232	0.01182	773.442	0.01048	773.382	-0.0085
773.302	0.00915	773.132	-0.00319	773.342	0.01191	773.282	-0.000914943
773.202	0.00544	773.032	0.00425	773.242	-0.00124	773.182	-0.00301
773.102	0.00104	772.932	-0.00531	773.142	0.00743	773.082	-0.01137
773.002	0.01726	772.832	0.01421	773.042	0.02153	772.982	-0.0149
772.902	0.00332	772.732	0.00339	772.942	0.00448	772.882	-0.01124
772.802	0.00378	772.632	0.00252	772.842	0.00953	772.782	-0.01517
772.702	0.00755	772.532	-0.01786	772.742	0.00838	772.682	-0.00967
772.602	0.00824	772.432	-0.01228	772.642	0.0141	772.582	-0.01229
772.502	0.00903	772.332	-0.00604	772.542	0.01067	772.482	0.00431
772.402	-0.00461	772.232	-0.00053112	772.442	-0.004	772.382	-0.0119
772.302	0.00241	772.132	0.00259	772.342	-0.02134	772.282	-0.01111
772.202	0.00921	772.032	0.00949	772.242	-0.00362	772.182	-0.01595
772.102	0.00452	771.932	-0.01155	772.142	-0.0041	772.082	0.000523363
772.002	-0.00456	771.832	0.01023	772.042	-0.00095282	771.982	-0.04837
771.902	-0.01164	771.732	6.64498e-05	771.942	0.00124	771.882	-0.00379
771.802	0.00795	771.632	0.00106	771.842	0.00133	771.782	0.00405
771.702	-0.00633	771.532	-0.0087	771.742	0.000381402	771.682	0.00431
771.602	-0.000102797	771.432	-0.01368	771.642	-0.00924	771.582	-0.00301
771.502	0.00464	771.332	-0.01315	771.542	-0.01296	771.482	-0.00614
771.402	0.00395	771.232	-0.00372	771.442	9.53506e-05	771.382	0.01046
771.302	0.00063981	771.132	-0.00126	771.342	0.01744	771.282	-0.00418
771.202	-0.00513	771.032	-0.0164	771.242	0.004	771.182	-0.00811

## Sheet: Figure 2b
Co 2p for CoFe2O4 ( Normalized intensity)
pristine		100 cycles		500 cycles		1000 cycles
binding energy	intensity	binding energy	intensity	binding energy	intensity	binding energy	intensity
806.5	0.31758	806.15	0.30597	806.38	0.33164	806.65	0.2921
806.4	0.30703	806.05	0.31755	806.28	0.32459	806.55	0.33017
806.3	0.28754	805.95	0.31618	806.18	0.29131	806.45	0.32232
806.2	0.33404	805.85	0.32528	806.08	0.31771	806.35	0.3201
806.1	0.3441	805.75	0.3188	805.98	0.31623	806.25	0.33375
806	0.34346	805.65	0.35093	805.88	0.33574	806.15	0.31788
805.9	0.31438	805.55	0.32859	805.78	0.30672	806.05	0.34519
805.8	0.33036	805.45	0.317	805.68	0.31771	805.95	0.32129
805.7	0.33372	805.35	0.35079	805.58	0.32016	805.85	0.32078
805.6	0.35513	805.25	0.33107	805.48	0.35	805.75	0.32573
805.5	0.36775	805.15	0.33107	805.38	0.37623	805.65	0.33785
805.4	0.33867	805.05	0.32942	805.28	0.3577	805.55	0.35031
805.3	0.32285	804.95	0.32045	805.18	0.35344	805.45	0.33802
805.2	0.35177	804.85	0.35148	805.08	0.37262	805.35	0.35065
805.1	0.33627	804.75	0.34404	804.98	0.36377	805.25	0.36243
805	0.34394	804.65	0.3679	804.88	0.37246	805.15	0.36994
804.9	0.33691	804.55	0.35079	804.78	0.35295	805.05	0.34639
804.8	0.3588	804.45	0.34831	804.68	0.35262	804.95	0.34519
804.7	0.32014	804.35	0.36555	804.58	0.35	804.85	0.35441
804.6	0.37718	804.25	0.36266	804.48	0.35262	804.75	0.344
804.5	0.36967	804.15	0.3781	804.38	0.36328	804.65	0.36226
804.4	0.35896	804.05	0.38459	804.28	0.36033	804.55	0.32727
804.3	0.37973	803.95	0.36417	804.18	0.39361	804.45	0.35902
804.2	0.38644	803.85	0.37024	804.08	0.38148	804.35	0.37199
804.1	0.39635	803.75	0.35659	803.98	0.37393	804.25	0.34946
804	0.40961	803.65	0.38486	803.88	0.37738	804.15	0.38974
803.9	0.38453	803.55	0.36859	803.78	0.3982	804.05	0.36277
803.8	0.41329	803.45	0.39065	803.68	0.38787	803.95	0.35526
803.7	0.41568	803.35	0.39396	803.58	0.39672	803.85	0.35338
803.6	0.41233	803.25	0.397	803.48	0.39508	803.75	0.36858
803.5	0.43022	803.15	0.39148	803.38	0.38475	803.65	0.39555
803.4	0.41632	803.05	0.40941	803.28	0.39197	803.55	0.37387
803.3	0.43582	802.95	0.40445	803.18	0.41148	803.45	0.4046
803.2	0.43214	802.85	0.40762	803.08	0.44197	803.35	0.38206
803.1	0.42112	802.75	0.41976	802.98	0.41213	803.25	0.34485
803	0.42815	802.65	0.40238	802.88	0.41803	803.15	0.35236
802.9	0.44492	802.55	0.40983	802.78	0.39016	803.05	0.37916
802.8	0.41089	802.45	0.38072	802.68	0.3759	802.95	0.37745
802.7	0.45163	802.35	0.39052	802.58	0.40885	802.85	0.41569
802.6	0.44732	802.25	0.37645	802.48	0.42164	802.75	0.38582
802.5	0.40354	802.15	0.39659	802.38	0.38869	802.65	0.36824
802.4	0.43054	802.05	0.41438	802.28	0.38639	802.55	0.39623
802.3	0.42703	801.95	0.39438	802.18	0.38066	802.45	0.41279
802.2	0.43821	801.85	0.40527	802.08	0.38951	802.35	0.39384
802.1	0.42527	801.75	0.36817	801.98	0.41098	802.25	0.37011
802	0.41648	801.65	0.38597	801.88	0.40508	802.15	0.39009
801.9	0.41904	801.55	0.41479	801.78	0.36984	802.05	0.37677
801.8	0.43246	801.45	0.39548	801.68	0.41164	801.95	0.37728
801.7	0.4168	801.35	0.39079	801.58	0.39246	801.85	0.35475
801.6	0.42511	801.25	0.36376	801.48	0.41672	801.75	0.38036
801.5	0.40242	801.15	0.37286	801.38	0.34803	801.65	0.36431
801.4	0.41041	801.05	0.40141	801.28	0.38934	801.55	0.37506
801.3	0.40865	800.95	0.36776	801.18	0.37426	801.45	0.35134
801.2	0.40418	800.85	0.37245	801.08	0.36852	801.35	0.3766
801.1	0.43438	800.75	0.37534	800.98	0.34131	801.25	0.37592
801	0.37302	800.65	0.33411	800.88	0.36803	801.15	0.35424
800.9	0.36439	800.55	0.33962	800.78	0.34311	801.05	0.34417
800.8	0.35065	800.45	0.36803	800.68	0.35885	800.95	0.34109
800.7	0.3334	800.35	0.34638	800.58	0.35525	800.85	0.34519
800.6	0.38245	800.25	0.36486	800.48	0.36836	800.75	0.33973
800.5	0.35321	800.15	0.36017	800.38	0.3477	800.65	0.37506
800.4	0.35417	800.05	0.35038	800.28	0.35918	800.55	0.35731
800.3	0.34442	799.95	0.33976	800.18	0.34623	800.45	0.32829
800.2	0.39188	799.85	0.34321	800.08	0.32475	800.35	0.30491
800.1	0.34011	799.75	0.34693	799.98	0.34934	800.25	0.31822
800	0.35417	799.65	0.35879	799.88	0.33115	800.15	0.32044
799.9	0.3588	799.55	0.31314	799.78	0.34951	800.05	0.33495
799.8	0.32828	799.45	0.32569	799.68	0.32066	799.95	0.31139
799.7	0.35561	799.35	0.32597	799.58	0.32508	799.85	0.33375
799.6	0.33036	799.25	0.34817	799.48	0.32475	799.75	0.29944
799.5	0.33675	799.15	0.3519	799.38	0.33672	799.65	0.32437
799.4	0.33755	799.05	0.34142	799.28	0.36115	799.55	0.30456
799.3	0.35768	798.95	0.34542	799.18	0.30639	799.45	0.32471
799.2	0.37174	798.85	0.3388	799.08	0.34098	799.35	0.30781
799.1	0.32876	798.75	0.34059	798.98	0.34147	799.25	0.30883
799	0.34155	798.65	0.34583	798.88	0.32771	799.15	0.32146
798.9	0.34075	798.55	0.34817	798.78	0.35295	799.05	0.32658
798.8	0.35113	798.45	0.38583	798.68	0.35885	798.95	0.32658
798.7	0.37382	798.35	0.38955	798.58	0.34131	798.85	0.32112
798.6	0.38868	798.25	0.38555	798.48	0.34377	798.75	0.32539
798.5	0.36807	798.15	0.36045	798.38	0.35508	798.65	0.33956
798.4	0.38229	798.05	0.36114	798.28	0.38541	798.55	0.34383
798.3	0.3596	797.95	0.39893	798.18	0.40475	798.45	0.32198
798.2	0.37622	797.85	0.40638	798.08	0.38721	798.35	0.33649
798.1	0.36152	797.75	0.405	797.98	0.3741	798.25	0.32454
798	0.38453	797.65	0.42307	797.88	0.38049	798.15	0.37182
797.9	0.4053	797.55	0.42155	797.78	0.38623	798.05	0.36841
797.8	0.41041	797.45	0.46306	797.68	0.42738	797.95	0.36875
797.7	0.42895	797.35	0.45051	797.58	0.40836	797.85	0.37404
797.6	0.42671	797.25	0.44513	797.48	0.42934	797.75	0.3865
797.5	0.4315	797.15	0.4541	797.38	0.42934	797.65	0.39623
797.4	0.45771	797.05	0.48182	797.28	0.38934	797.55	0.38957
797.3	0.44013	796.95	0.48789	797.18	0.41852	797.45	0.38087
797.2	0.47257	796.85	0.50265	797.08	0.44098	797.35	0.43174
797.1	0.4772	796.75	0.49106	796.98	0.46525	797.25	0.43771
797	0.49829	796.65	0.53892	796.88	0.47951	797.15	0.42764
796.9	0.51235	796.55	0.50706	796.78	0.52344	797.05	0.45478
796.8	0.51666	796.45	0.50706	796.68	0.48771	796.95	0.42201
796.7	0.5352	796.35	0.53837	796.58	0.49852	796.85	0.4611
796.6	0.56811	796.25	0.54968	796.48	0.54541	796.75	0.45956
796.5	0.52242	796.15	0.54554	796.38	0.53934	796.65	0.49797
796.4	0.5475	796.05	0.54416	796.28	0.50902	796.55	0.47595
796.3	0.5916	795.95	0.56113	796.18	0.53771	796.45	0.48448
796.2	0.58473	795.85	0.55451	796.08	0.57508	796.35	0.5135
796.1	0.56939	795.75	0.56775	795.98	0.58197	796.25	0.54184
796	0.59208	795.65	0.57961	795.88	0.59541	796.15	0.5333
795.9	0.6079	795.55	0.54458	795.78	0.58984	796.05	0.53347
795.8	0.5948	795.45	0.5672	795.68	0.58721	795.95	0.56079
795.7	0.58441	795.35	0.55947	795.58	0.59688	795.85	0.60244
795.6	0.61429	795.25	0.55727	795.48	0.57426	795.75	0.55686
795.5	0.59592	795.15	0.54968	795.38	0.58672	795.65	0.56454
795.4	0.58377	795.05	0.56858	795.28	0.57426	795.55	0.58486
795.3	0.56252	794.95	0.54982	795.18	0.60098	795.45	0.58161
795.2	0.56732	794.85	0.5221	795.08	0.58902	795.35	0.58929
795.1	0.56732	794.75	0.50361	794.98	0.56934	795.25	0.57666
795	0.50548	794.65	0.49175	794.88	0.5677	795.15	0.59476
794.9	0.53696	794.55	0.46017	794.78	0.5141	795.05	0.5782
794.8	0.50101	794.45	0.45506	794.68	0.49852	794.95	0.5502
794.7	0.47768	794.35	0.44651	794.58	0.52066	794.85	0.55259
794.6	0.49062	794.25	0.42886	794.48	0.47377	794.75	0.53569
794.5	0.45339	794.15	0.42224	794.38	0.45869	794.65	0.49985
794.4	0.45147	794.05	0.39769	794.28	0.47771	794.55	0.52665
794.3	0.42223	793.95	0.33742	794.18	0.43623	794.45	0.50189
794.2	0.40849	793.85	0.33383	794.08	0.41492	794.35	0.43925
794.1	0.3775	793.75	0.34873	793.98	0.35459	794.25	0.43088
794	0.36423	793.65	0.32293	793.88	0.35508	794.15	0.36704
793.9	0.36951	793.55	0.317	793.78	0.3418	794.05	0.41142
793.8	0.34874	793.45	0.26901	793.68	0.35574	793.95	0.37575
793.7	0.31854	793.35	0.31231	793.58	0.34902	793.85	0.37284
793.6	0.29393	793.25	0.29797	793.48	0.32787	793.75	0.31293
793.5	0.33787	793.15	0.30418	793.38	0.2959	793.65	0.34417
793.4	0.32269	793.05	0.289	793.28	0.29525	793.55	0.31959
793.3	0.31566	792.95	0.28845	793.18	0.30787	793.45	0.31003
793.2	0.30879	792.85	0.25204	793.08	0.3077	793.35	0.32129
793.1	0.30639	792.75	0.28818	792.98	0.25984	793.25	0.30849
793	0.32972	792.65	0.30225	792.88	0.29131	793.15	0.28698
792.9	0.30064	792.55	0.28156	792.78	0.28656	793.05	0.2805
792.8	0.29952	792.45	0.29962	792.68	0.28525	792.95	0.28169
792.7	0.2885	792.35	0.29673	792.58	0.26738	792.85	0.27145
792.6	0.30799	792.25	0.29866	792.48	0.29361	792.75	0.2525
792.5	0.31406	792.15	0.29894	792.38	0.31738	792.65	0.25899
792.4	0.29074	792.05	0.33493	792.28	0.29	792.55	0.27247
792.3	0.3139	791.95	0.30804	792.18	0.27738	792.45	0.27145
792.2	0.31406	791.85	0.30183	792.08	0.30262	792.35	0.26377
792.1	0.32381	791.75	0.2839	791.98	0.30328	792.25	0.28937
792	0.31566	791.65	0.31949	791.88	0.30311	792.15	0.29364
791.9	0.30911	791.55	0.30721	791.78	0.31328	792.05	0.30269
791.8	0.35001	791.45	0.33286	791.68	0.32508	791.95	0.29262
791.7	0.35097	791.35	0.33686	791.58	0.31262	791.85	0.28647
791.6	0.34554	791.25	0.34969	791.48	0.31705	791.75	0.28391
791.5	0.37478	791.15	0.32804	791.38	0.32508	791.65	0.28254
791.4	0.36471	791.05	0.36155	791.28	0.34344	791.55	0.30866
791.3	0.33579	790.95	0.33921	791.18	0.34508	791.45	0.31122
791.2	0.35992	790.85	0.38817	791.08	0.33852	791.35	0.33085
791.1	0.38357	790.75	0.35245	790.98	0.34787	791.25	0.30661
791	0.3751	790.65	0.38183	790.88	0.3323	791.15	0.33358
790.9	0.4053	790.55	0.38114	790.78	0.3423	791.05	0.31037
790.8	0.35944	790.45	0.36376	790.68	0.33852	790.95	0.3242
790.7	0.38852	790.35	0.37948	790.58	0.35623	790.85	0.33375
790.6	0.3858	790.25	0.35659	790.48	0.38131	790.75	0.31225
790.5	0.42176	790.15	0.38859	790.38	0.4059	790.65	0.34553
790.4	0.41505	790.05	0.38996	790.28	0.39656	790.55	0.33853
790.3	0.39699	789.95	0.40858	790.18	0.38164	790.45	0.3877
790.2	0.43166	789.85	0.39921	790.08	0.37869	790.35	0.34485
790.1	0.42591	789.75	0.40721	789.98	0.43721	790.25	0.36909
790	0.46601	789.65	0.40389	789.88	0.41508	790.15	0.38053
789.9	0.44301	789.55	0.40914	789.78	0.40902	790.05	0.37745
789.8	0.47912	789.45	0.40224	789.68	0.40426	789.95	0.35304
789.7	0.45323	789.35	0.43893	789.58	0.41295	789.85	0.37284
789.6	0.43901	789.25	0.39672	789.48	0.42344	789.75	0.36704
789.5	0.45978	789.15	0.44596	789.38	0.42754	789.65	0.39674
789.4	0.47049	789.05	0.43313	789.28	0.43836	789.55	0.41791
789.3	0.46729	788.95	0.44817	789.18	0.4441	789.45	0.38992
789.2	0.52401	788.85	0.43162	789.08	0.44754	789.35	0.38923
789.1	0.5181	788.75	0.43796	788.98	0.45279	789.25	0.42388
789	0.46282	788.65	0.46444	788.88	0.45525	789.15	0.39452
788.9	0.5237	788.55	0.46913	788.78	0.46787	789.05	0.39009
788.8	0.55565	788.45	0.44196	788.68	0.4682	788.95	0.39572
788.7	0.50995	788.35	0.4941	788.58	0.50541	788.85	0.38496
788.6	0.52625	788.25	0.47534	788.48	0.44951	788.75	0.44352
788.5	0.52178	788.15	0.50237	788.38	0.46787	788.65	0.42764
788.4	0.51539	788.05	0.4843	788.28	0.47443	788.55	0.45478
788.3	0.52961	787.95	0.50899	788.18	0.46541	788.45	0.42201
788.2	0.56268	787.85	0.51561	788.08	0.44754	788.35	0.39777
788.1	0.55453	787.75	0.56209	787.98	0.46377	788.25	0.44522
788	0.57451	787.65	0.52306	787.88	0.50557	788.15	0.47236
787.9	0.56556	787.55	0.54003	787.78	0.5077	788.05	0.46246
787.8	0.5924	787.45	0.50416	787.68	0.50754	787.95	0.44505
787.7	0.61269	787.35	0.53396	787.58	0.53098	787.85	0.45342
787.6	0.59256	787.25	0.53561	787.48	0.52016	787.75	0.44505
787.5	0.61908	787.15	0.54375	787.38	0.50049	787.65	0.45307
787.4	0.61892	787.05	0.56278	787.28	0.55	787.55	0.45359
787.3	0.65647	786.95	0.5672	787.18	0.52295	787.45	0.44471
787.2	0.63426	786.85	0.56416	787.08	0.54607	787.35	0.46895
787.1	0.62963	786.75	0.58361	786.98	0.55738	787.25	0.471
787	0.61669	786.65	0.57051	786.88	0.52689	787.15	0.46093
786.9	0.61733	786.55	0.53547	786.78	0.54852	787.05	0.51521
786.8	0.61717	786.45	0.57961	786.68	0.57508	786.95	0.49865
786.7	0.59608	786.35	0.57906	786.58	0.54951	786.85	0.50565
786.6	0.65775	786.25	0.58251	786.48	0.55066	786.75	0.5205
786.5	0.62452	786.15	0.58182	786.38	0.56148	786.65	0.53604
786.4	0.65711	786.05	0.58182	786.28	0.56689	786.55	0.49968
786.3	0.64337	785.95	0.57878	786.18	0.55197	786.45	0.53894
786.2	0.61078	785.85	0.5774	786.08	0.54197	786.35	0.54423
786.1	0.65472	785.75	0.56458	785.98	0.53229	786.25	0.55976
786	0.62691	785.65	0.55202	785.88	0.57902	786.15	0.50548
785.9	0.64161	785.55	0.55947	785.78	0.55607	786.05	0.55225
785.8	0.65152	785.45	0.54278	785.68	0.53016	785.95	0.52033
785.7	0.62691	785.35	0.55147	785.58	0.53311	785.85	0.5234
785.6	0.66095	785.25	0.54085	785.48	0.53869	785.75	0.53279
785.5	0.62867	785.15	0.54899	785.38	0.55803	785.65	0.51521
785.4	0.62532	785.05	0.56375	785.28	0.54902	785.55	0.5007
785.3	0.61109	784.95	0.55975	785.18	0.56492	785.45	0.54286
785.2	0.61733	784.85	0.53851	785.08	0.56738	785.35	0.49268
785.1	0.58841	784.75	0.53065	784.98	0.53869	785.25	0.5065
785	0.60039	784.65	0.54623	784.88	0.52787	785.15	0.51726
784.9	0.57131	784.55	0.54927	784.78	0.55443	785.05	0.52613
784.8	0.58873	784.45	0.52816	784.68	0.53492	784.95	0.48909
784.7	0.59432	784.35	0.56885	784.58	0.51229	784.85	0.50053
784.6	0.59416	784.25	0.53616	784.48	0.53393	784.75	0.49848
784.5	0.59927	784.15	0.55796	784.38	0.55738	784.65	0.49507
784.4	0.57083	784.05	0.54292	784.28	0.54705	784.55	0.48534
784.3	0.60055	783.95	0.55285	784.18	0.53705	784.45	0.46912
784.2	0.60982	783.85	0.53547	784.08	0.56721	784.35	0.47731
784.1	0.60726	783.75	0.5483	783.98	0.56656	784.25	0.48039
784	0.62036	783.65	0.53727	783.88	0.54738	784.15	0.51128
783.9	0.62244	783.55	0.57037	783.78	0.55016	784.05	0.48995
783.8	0.64673	783.45	0.55602	783.68	0.54443	783.95	0.54167
783.7	0.61445	783.35	0.58609	783.58	0.56262	783.85	0.4896
783.6	0.59528	783.25	0.59395	783.48	0.57197	783.75	0.51043
783.5	0.60998	783.15	0.6043	783.38	0.55049	783.65	0.51623
783.4	0.65088	783.05	0.6203	783.28	0.56721	783.55	0.5118
783.3	0.62739	782.95	0.64554	783.18	0.57312	783.45	0.48244
783.2	0.69913	782.85	0.60002	783.08	0.6018	783.35	0.53621
783.1	0.69306	782.75	0.64319	782.98	0.57377	783.25	0.51845
783	0.66862	782.65	0.64374	782.88	0.61279	783.15	0.5432
782.9	0.68923	782.55	0.65547	782.78	0.5959	783.05	0.53638
782.8	0.65072	782.45	0.65298	782.68	0.59426	782.95	0.53484
782.7	0.71224	782.35	0.66402	782.58	0.62525	782.85	0.5543
782.6	0.72326	782.25	0.67657	782.48	0.65459	782.75	0.58042
782.5	0.68811	782.15	0.68829	782.38	0.65033	782.65	0.59629
782.4	0.72007	782.05	0.70898	782.28	0.63951	782.55	0.58827
782.3	0.71847	781.95	0.7287	782.18	0.67869	782.45	0.58332
782.2	0.72086	781.85	0.69409	782.08	0.72279	782.35	0.61507
782.1	0.73684	781.75	0.75201	781.98	0.71049	782.25	0.62804
782	0.77807	781.65	0.74388	781.88	0.71525	782.15	0.64153
781.9	0.77135	781.55	0.76856	781.78	0.74771	782.05	0.6487
781.8	0.7664	781.45	0.77174	781.68	0.74984	781.95	0.69837
781.7	0.78046	781.35	0.79629	781.58	0.75672	781.85	0.6545
781.6	0.79356	781.25	0.81767	781.48	0.78885	781.75	0.66526
781.5	0.80667	781.15	0.86456	781.38	0.78459	781.65	0.74531
781.4	0.83175	781.05	0.86952	781.28	0.82541	781.55	0.70059
781.3	0.8399	780.95	0.85697	781.18	0.82443	781.45	0.71971
781.2	0.87026	780.85	0.8589	781.08	0.86033	781.35	0.74497
781.1	0.87649	780.75	0.8949	780.98	0.82459	781.25	0.76307
781	0.86435	780.65	0.91752	780.88	0.85787	781.15	0.8392
780.9	0.884	780.55	0.90249	780.78	0.89311	781.05	0.78082
780.8	0.93113	780.45	0.92194	780.68	0.95688	780.95	0.84039
780.7	0.95254	780.35	0.94304	780.58	0.9182	780.85	0.84364
780.6	0.94296	780.25	0.96979	780.48	0.95525	780.75	0.85764
780.5	0.94264	780.15	1	780.38	1	780.65	0.89314
780.4	0.97156	780.05	0.96579	780.28	0.97361	780.55	0.92148
780.3	0.97459	779.95	0.9458	780.18	0.94705	780.45	0.90065
780.2	0.95894	779.85	0.93297	780.08	0.99721	780.35	0.93684
780.1	0.9535	779.75	0.93324	779.98	0.96541	780.25	0.96962
780	0.97092	779.65	0.91614	779.88	0.98213	780.15	0.93991
779.9	1	779.55	0.86277	779.78	0.95328	780.05	1
779.8	0.99601	779.45	0.82801	779.68	0.91607	779.95	0.99266
779.7	0.96405	779.35	0.8018	779.58	0.90082	779.85	0.95647
779.6	0.90845	779.25	0.74139	779.48	0.8777	779.75	0.95203
779.5	0.90541	779.15	0.6876	779.38	0.78705	779.65	0.92421
779.4	0.8562	779.05	0.61988	779.28	0.81049	779.55	0.89536
779.3	0.81625	778.95	0.61671	779.18	0.70246	779.45	0.85542
779.2	0.74515	778.85	0.54775	779.08	0.67656	779.35	0.84722
779.1	0.683	778.75	0.49354	778.98	0.64197	779.25	0.76341
779	0.63314	778.65	0.46762	778.88	0.6082	779.15	0.70452
778.9	0.57179	778.55	0.39796	778.78	0.55902	779.05	0.66765
778.8	0.55533	778.45	0.37852	778.68	0.49787	778.95	0.63077
778.7	0.47225	778.35	0.34321	778.58	0.44607	778.85	0.60483
778.6	0.39539	778.25	0.29562	778.48	0.43639	778.75	0.51299
778.5	0.35577	778.15	0.28514	778.38	0.42033	778.65	0.48004
778.4	0.32333	778.05	0.25866	778.28	0.35525	778.55	0.41211
778.3	0.27971	777.95	0.21025	778.18	0.33492	778.45	0.3737
778.2	0.21388	777.85	0.18515	778.08	0.2782	778.35	0.31617
778.1	0.20765	777.75	0.1908	777.98	0.2459	778.25	0.30525
778	0.19694	777.65	0.15549	777.88	0.21148	778.15	0.24892
777.9	0.16643	777.55	0.16446	777.78	0.19984	778.05	0.25062
777.8	0.16643	777.45	0.11315	777.68	0.15	777.95	0.21222
777.7	0.15844	777.35	0.12736	777.58	0.16328	777.85	0.18183
777.6	0.13815	777.25	0.15053	777.48	0.12393	777.75	0.14786
777.5	0.13831	777.15	0.1075	777.38	0.11197	777.65	0.17125
777.4	0.11929	777.05	0.11177	777.28	0.11344	777.55	0.15554
777.3	0.10875	776.95	0.10639	777.18	0.10918	777.45	0.14632
777.2	0.09708	776.85	0.11012	777.08	0.0977	777.35	0.12669
777.1	0.10747	776.75	0.09067	776.98	0.08508	777.25	0.10126
777	0.10811	776.65	0.09343	776.88	0.07934	777.15	0.11645
776.9	0.07296	776.55	0.09067	776.78	0.08115	777.05	0.07702
776.8	0.10843	776.45	0.0886	776.68	0.06721	776.95	0.06917
776.7	0.07567	776.35	0.06833	776.58	0.05656	776.85	0.1127
776.6	0.04819	776.25	0.09702	776.48	0.05836	776.75	0.08299
776.5	0.05442	776.15	0.06943	776.38	0.06197	776.65	0.07856
776.4	0.05218	776.05	0.08446	776.28	0.06721	776.55	0.08675
776.3	0.06944	775.95	0.07274	776.18	0.06279	776.45	0.055
776.2	0.05218	775.85	0.07578	776.08	0.05836	776.35	0.06968
776.1	0.05362	775.75	0.07357	775.98	0.04262	776.25	0.05312
776	0.04931	775.65	0.06543	775.88	0.04393	776.15	0.06729
775.9	0.07695	775.55	0.05647	775.78	0.02148	776.05	0.04937
775.8	0.04947	775.45	0.04005	775.68	0.03295	775.95	0.03315
775.7	0.04196	775.35	0.03688	775.58	0.01344	775.85	0.04203
775.6	0.05027	775.25	0.03329	775.48	0.06066	775.75	0.04083
775.5	0.06321	775.15	0.04212	775.38	0.0582	775.65	0.0439
775.4	0.0573	775.05	0.04971	775.28	0.05	775.55	0.04288
775.3	0.0589	774.95	0.02019	775.18	0.04721	775.45	0.05124
775.2	0.03269	774.85	0.03054	775.08	0.04623	775.35	0.03776
775.1	0.02838	774.75	0.05288	774.98	0.03016	775.25	0.01915
775	0.03972	774.65	0.03743	774.88	0.02869	775.15	0.04629
774.9	0.03748	774.55	0.04281	774.78	0.0082	775.05	-0.00167
774.8	0.03621	774.45	0.05122	774.68	0.00459	774.95	0.02632
774.7	0.02119	774.35	0.0406	774.58	0.0418	774.85	0.02939
774.6	0.02566	774.25	0.04226	774.48	0.03393	774.75	0.02735
774.5	0.03477	774.15	0.03936	774.38	0.05082	774.65	0.02939
774.4	0.02566	774.05	0.04254	774.28	0.03803	774.55	0.03247
774.3	0.03844	773.95	0.03219	774.18	0.02295	774.45	0.03076
774.2	0.03573	773.85	-0.0016	774.08	0.01705	774.35	0.04203
774.1	0.04451	773.75	0.03081	773.98	-0.000164184	774.25	0.03588
774	-6.35605e-05	773.65	0.02019	773.88	-0.0003276	774.15	0.01762
773.9	0.02039	773.55	0.04074	773.78	-0.00607	774.05	0.02803
773.8	0.01192	773.45	0.01661	773.68	0.00541	773.95	0.02547
773.7	0.01655	773.35	0.02461	773.58	-0.00148	773.85	-0.000989813
773.6	-0.0047	773.25	0.02336	773.48	0.01066	773.75	0.02342
773.5	-0.00422	773.15	0.03026	773.38	0.00787	773.65	0.03076
773.4	0.02231	773.05	0.0184	773.28	0.00852	773.55	0.01506
773.3	0.01128	772.95	0.0115	773.18	0.00361	773.45	0.03417
773.2	0.00745	772.85	0.00474	773.08	0.00771	773.35	0.04629
773.1	-0.00198	772.75	0.01936	772.98	0.02262	773.25	0.01028
773	-0.00118	772.65	0.01426	772.88	0.03639	773.15	0.0183
772.9	-0.00661	772.55	0.00681	772.78	-0.0041	773.05	0.02052
772.8	0.03061	772.45	0.01012	772.68	0.02508	772.95	0.00567
772.7	0.0255	772.35	0.00171	772.58	-0.00754	772.85	0.0084
772.6	0.02247	772.25	0.00199	772.48	-0.02426	772.75	0.00772
772.5	0.01	772.15	0.00447	772.38	-0.00131	772.65	0.02649
772.4	0.00233	772.05	0.01702	772.28	-0.00344	772.55	0.00635
772.3	-0.01221	771.95	-0.02243	772.18	0.02672	772.45	-0.00509
772.2	-0.0055	771.85	-0.02339	772.08	0.00852	772.35	0.0183
772.1	-0.00981	771.75	-0.01029	771.98	0.01262	772.25	0.00379
772	0.00872	771.65	-0.0016	771.88	-0.04213	772.15	0.03093
771.9	0.00425	771.55	0.000331132	771.78	-0.01131	772.05	-0.0056
771.8	-0.00853	771.45	0.00957	771.68	0.00803	771.95	0.0142
771.7	0.02358	771.35	0.00764	771.58	0.02492	771.85	-0.02523
771.6	0.00952	771.25	0.01895	771.48	0.01852	771.75	-0.00731
771.5	0.02406	771.15	-0.0096	771.38	0.0003276	771.65	-0.01038

## Sheet: Figure 2c
Fe 2p for Co2FeO4 ( Normalized intensity)
pristine		100 cycles		500 cycles		1000 cycles
binding energy	intensity	binding energy	intensity	binding energy	intensity	binding energy	intensity
735.052	0.57037	735.032	0.55187	735.242	0.54827	735.182	0.53246
734.952	0.54467	734.932	0.54662	735.142	0.54155	735.082	0.54776
734.852	0.54745	734.832	0.5438	735.042	0.53359	734.982	0.5816
734.752	0.57251	734.732	0.55302	734.942	0.54455	734.882	0.55452
734.652	0.56287	734.632	0.5657	734.842	0.55958	734.782	0.54425
734.552	0.56287	734.532	0.54777	734.742	0.54615	734.682	0.52544
734.452	0.56009	734.432	0.55725	734.642	0.53324	734.582	0.54199
734.352	0.56641	734.332	0.54508	734.542	0.55269	734.482	0.59564
734.252	0.5602	734.232	0.54086	734.442	0.57638	734.382	0.56255
734.152	0.55227	734.132	0.56071	734.342	0.56206	734.282	0.55177
734.052	0.56662	734.032	0.55392	734.242	0.54986	734.182	0.58085
733.952	0.55923	733.932	0.57185	734.142	0.54703	734.082	0.57759
733.852	0.57348	733.832	0.57428	734.042	0.56489	733.982	0.55753
733.752	0.55816	733.732	0.55994	733.942	0.564	733.882	0.54575
733.652	0.57851	733.632	0.56058	733.842	0.55322	733.782	0.57884
733.552	0.60765	733.532	0.578	733.742	0.54862	733.682	0.54124
733.452	0.58215	733.432	0.55776	733.642	0.56772	733.582	0.5628
733.352	0.57048	733.332	0.57787	733.542	0.54579	733.482	0.5836
733.252	0.57316	733.232	0.55955	733.442	0.57744	733.382	0.59814
733.152	0.57112	733.132	0.57134	733.342	0.55251	733.282	0.58511
733.052	0.57573	733.032	0.55994	733.242	0.54491	733.182	0.57959
732.952	0.58912	732.932	0.56314	733.142	0.58982	733.082	0.54299
732.852	0.56802	732.832	0.58299	733.042	0.56153	732.982	0.57257
732.752	0.56395	732.732	0.57018	732.942	0.53624	732.882	0.59589
732.652	0.57048	732.632	0.57083	732.842	0.56418	732.782	0.55227
732.552	0.56823	732.532	0.57928	732.742	0.56648	732.682	0.54625
732.452	0.58719	732.432	0.57518	732.642	0.55216	732.582	0.56555
732.352	0.56105	732.332	0.58414	732.542	0.52528	732.482	0.54776
732.252	0.57498	732.232	0.5812	732.442	0.58893	732.382	0.56129
732.152	0.58558	732.132	0.57723	732.342	0.55994	732.282	0.58285
732.052	0.56245	732.032	0.56647	732.242	0.57585	732.182	0.55227
731.952	0.57541	731.932	0.57313	732.142	0.53218	732.082	0.53998
731.852	0.58365	731.832	0.57953	732.042	0.56064	731.982	0.5811
731.752	0.58162	731.732	0.58017	731.942	0.56453	731.882	0.55503
731.652	0.57509	731.632	0.56865	731.842	0.54102	731.782	0.59489
731.552	0.56266	731.532	0.55763	731.742	0.55463	731.682	0.56806
731.452	0.57444	731.432	0.55699	731.642	0.54933	731.582	0.57157
731.352	0.5588	731.332	0.57787	731.542	0.57673	731.482	0.51341
731.252	0.58183	731.232	0.57287	731.442	0.57514	731.382	0.55202
731.152	0.56641	731.132	0.56942	731.342	0.57549	731.282	0.57157
731.052	0.5633	731.032	0.55635	731.242	0.53837	731.182	0.58586
730.952	0.54788	730.932	0.55622	731.142	0.53165	731.082	0.55778
730.852	0.56213	730.832	0.55622	731.042	0.52192	730.982	0.53898
730.752	0.55002	730.732	0.53381	730.942	0.56719	730.882	0.55152
730.652	0.57016	730.632	0.56352	730.842	0.55074	730.782	0.56355
730.552	0.54756	730.532	0.55072	730.742	0.54862	730.682	0.54324
730.452	0.56095	730.432	0.55635	730.642	0.56471	730.582	0.53848
730.352	0.54638	730.332	0.56724	730.542	0.54261	730.482	0.546
730.252	0.5558	730.232	0.54585	730.442	0.53854	730.382	0.54349
730.152	0.55838	730.132	0.57838	730.342	0.53006	730.282	0.56606
730.052	0.58644	730.032	0.56775	730.242	0.56524	730.182	0.57558
729.952	0.56952	729.932	0.53753	730.142	0.53678	730.082	0.54926
729.852	0.5768	729.832	0.54892	730.042	0.5541	729.982	0.55578
729.752	0.57348	729.732	0.52433	729.942	0.54809	729.882	0.53347
729.652	0.55238	729.632	0.56942	729.842	0.51591	729.782	0.57057
729.552	0.57177	729.532	0.58299	729.742	0.53501	729.682	0.53196
729.452	0.56909	729.432	0.57262	729.642	0.5343	729.582	0.56781
729.352	0.57476	729.332	0.56301	729.542	0.54615	729.482	0.54801
729.252	0.57969	729.232	0.5762	729.442	0.57567	729.382	0.58285
729.152	0.57691	729.132	0.54534	729.342	0.54296	729.282	0.5638
729.052	0.57862	729.032	0.57467	729.242	0.54685	729.182	0.57333
728.952	0.57187	728.932	0.56122	729.142	0.54455	729.082	0.53773
728.852	0.58066	728.832	0.5634	729.042	0.53837	728.982	0.57107
728.752	0.5662	728.732	0.60041	728.942	0.54049	728.882	0.61645
728.652	0.57091	728.632	0.57416	728.842	0.56312	728.782	0.57934
728.552	0.56009	728.532	0.57595	728.742	0.59211	728.682	0.57358
728.452	0.57155	728.432	0.58594	728.642	0.54561	728.582	0.5994
728.352	0.59951	728.332	0.60028	728.542	0.56047	728.482	0.5806
728.252	0.59844	728.232	0.5739	728.442	0.57479	728.382	0.57859
728.152	0.60422	728.132	0.5917	728.342	0.55605	728.282	0.6009
728.052	0.59608	728.032	0.5885	728.242	0.56011	728.182	0.57659
727.952	0.60808	727.932	0.59106	728.142	0.57868	728.082	0.60742
727.852	0.59254	727.832	0.58683	728.042	0.55711	727.982	0.59138
727.752	0.59951	727.732	0.60233	727.942	0.57585	727.882	0.60767
727.652	0.60176	727.632	0.59695	727.842	0.57373	727.782	0.57784
727.552	0.6145	727.532	0.62731	727.742	0.58787	727.682	0.61995
727.452	0.60476	727.432	0.62231	727.642	0.57355	727.582	0.63124
727.352	0.61836	727.332	0.64498	727.542	0.59813	727.482	0.62397
727.252	0.6386	727.232	0.62205	727.442	0.60891	727.382	0.59037
727.152	0.62114	727.132	0.6259	727.342	0.61775	727.282	0.62672
727.052	0.61557	727.032	0.64114	727.242	0.60997	727.182	0.63901
726.952	0.64867	726.932	0.63627	727.142	0.63702	727.082	0.6553
726.852	0.64942	726.832	0.6793	727.042	0.64021	726.982	0.63951
726.752	0.65017	726.732	0.63051	726.942	0.62412	726.882	0.61419
726.652	0.66035	726.632	0.6606	726.842	0.60573	726.782	0.66006
726.552	0.67063	726.532	0.67713	726.742	0.64268	726.682	0.69667
726.452	0.68616	726.432	0.67085	726.642	0.64851	726.582	0.66784
726.352	0.68198	726.332	0.67239	726.542	0.63083	726.482	0.64001
726.252	0.67052	726.232	0.69685	726.442	0.65258	726.382	0.65204
726.152	0.69527	726.132	0.6884	726.342	0.6715	726.282	0.68162
726.052	0.68573	726.032	0.68353	726.242	0.63048	726.182	0.70669
725.952	0.73083	725.932	0.71657	726.142	0.68052	726.082	0.69291
725.852	0.72376	725.832	0.72976	726.042	0.68971	725.982	0.70995
725.752	0.72868	725.732	0.7144	725.942	0.66885	725.882	0.71948
725.652	0.73211	725.632	0.70159	725.842	0.65965	725.782	0.76586
725.552	0.74282	725.532	0.70184	725.742	0.69112	725.682	0.72725
725.452	0.74336	725.432	0.73348	725.642	0.7256	725.582	0.69792
725.352	0.75118	725.332	0.73553	725.542	0.70173	725.482	0.74304
725.252	0.7666	725.232	0.75666	725.442	0.70757	725.382	0.73302
725.152	0.75793	725.132	0.75845	725.342	0.69378	725.282	0.74354
725.052	0.75611	725.032	0.76486	725.242	0.69837	725.182	0.75909
724.952	0.76521	724.932	0.76985	725.142	0.71552	725.082	0.71823
724.852	0.76446	724.832	0.77229	725.042	0.74735	724.982	0.75182
724.752	0.7771	724.732	0.76601	724.942	0.74682	724.882	0.75708
724.652	0.76478	724.632	0.79137	724.842	0.76644	724.782	0.74781
724.552	0.77956	724.532	0.8084	724.742	0.76874	724.682	0.7829
724.452	0.79424	724.432	0.76614	724.642	0.77405	724.582	0.77989
724.352	0.81416	724.332	0.80994	724.542	0.75495	724.482	0.77012
724.252	0.78856	724.232	0.8084	724.442	0.75937	724.382	0.78566
724.152	0.78974	724.132	0.81621	724.342	0.77175	724.282	0.8002
724.052	0.8102	724.032	0.7856	724.242	0.77369	724.182	0.78215
723.952	0.79767	723.932	0.77433	724.142	0.73391	724.082	0.79243
723.852	0.78524	723.832	0.79162	724.042	0.76467	723.982	0.75708
723.752	0.77946	723.732	0.7719	723.942	0.77899	723.882	0.7646
723.652	0.80238	723.632	0.79214	723.842	0.78943	723.782	0.76911
723.552	0.80613	723.532	0.77574	723.742	0.74699	723.682	0.76786
723.452	0.78395	723.432	0.75602	723.642	0.76591	723.582	0.75508
723.352	0.78727	723.332	0.76063	723.542	0.74098	723.482	0.74731
723.252	0.77817	723.232	0.76665	723.442	0.76467	723.382	0.73527
723.152	0.77506	723.132	0.77331	723.342	0.7553	723.282	0.76435
723.052	0.75311	723.032	0.74232	723.242	0.7652	723.182	0.73953
722.952	0.79606	722.932	0.74744	723.142	0.74894	723.082	0.71722
722.852	0.77164	722.832	0.74398	723.042	0.7424	722.982	0.71371
722.752	0.73661	722.732	0.73527	722.942	0.75636	722.882	0.73151
722.652	0.73843	722.632	0.73988	722.842	0.72613	722.782	0.71848
722.552	0.73565	722.532	0.69275	722.742	0.68387	722.682	0.70143
722.452	0.72054	722.432	0.71043	722.642	0.71694	722.582	0.6904
722.352	0.7349	722.332	0.66457	722.542	0.68034	722.482	0.66458
722.252	0.73051	722.232	0.67713	722.442	0.66637	722.382	0.68087
722.152	0.69816	722.132	0.66317	722.342	0.68759	722.282	0.65806
722.052	0.7184	722.032	0.69915	722.242	0.7012	722.182	0.6533
721.952	0.71572	721.932	0.68827	722.142	0.66177	722.082	0.65355
721.852	0.68188	721.832	0.6387	722.042	0.64904	721.982	0.65054
721.752	0.68488	721.732	0.66611	721.942	0.63914	721.882	0.64026
721.652	0.67331	721.632	0.66099	721.842	0.64816	721.782	0.63274
721.552	0.66645	721.532	0.64536	721.742	0.6105	721.682	0.61619
721.452	0.66056	721.432	0.63858	721.642	0.63419	721.582	0.637
721.352	0.66688	721.332	0.62999	721.542	0.62447	721.482	0.61193
721.252	0.64342	721.232	0.62935	721.442	0.59247	721.382	0.59564
721.152	0.66699	721.132	0.6145	721.342	0.59813	721.282	0.59138
721.052	0.65703	721.032	0.63832	721.242	0.60644	721.182	0.65781
720.952	0.65671	720.932	0.63512	721.142	0.61475	721.082	0.58335
720.852	0.66377	720.832	0.6551	721.042	0.61227	720.982	0.60993
720.752	0.66099	720.732	0.63358	720.942	0.59547	720.882	0.61243
720.652	0.65199	720.632	0.64383	720.842	0.60378	720.782	0.66257
720.552	0.64803	720.532	0.62769	720.742	0.59671	720.682	0.63224
720.452	0.65928	720.432	0.63371	720.642	0.60237	720.582	0.64402
720.352	0.65424	720.332	0.66214	720.542	0.62429	720.482	0.64176
720.252	0.68455	720.232	0.67495	720.442	0.63914	720.382	0.66759
720.152	0.67888	720.132	0.66701	720.342	0.6517	720.282	0.62447
720.052	0.68466	720.032	0.65945	720.242	0.62641	720.182	0.66633
719.952	0.69987	719.932	0.66048	720.142	0.66054	720.082	0.65856
719.852	0.71519	719.832	0.66445	720.042	0.64462	719.982	0.66784
719.752	0.69548	719.732	0.68148	719.942	0.63048	719.882	0.65605
719.652	0.7229	719.632	0.67918	719.842	0.65789	719.782	0.71471
719.552	0.68648	719.532	0.69032	719.742	0.64639	719.682	0.61945
719.452	0.72022	719.432	0.70838	719.642	0.64834	719.582	0.67636
719.352	0.70865	719.332	0.6852	719.542	0.66195	719.482	0.65154
719.252	0.7244	719.232	0.67725	719.442	0.68847	719.382	0.69015
719.152	0.71626	719.132	0.69326	719.342	0.66496	719.282	0.68263
719.052	0.74432	719.032	0.71235	719.242	0.67327	719.182	0.69591
718.952	0.72954	718.932	0.69647	719.142	0.6966	719.082	0.64527
718.852	0.74668	718.832	0.70492	719.042	0.68564	718.982	0.67235
718.752	0.738	718.732	0.68865	718.942	0.65806	718.882	0.71296
718.652	0.72643	718.632	0.72439	718.842	0.6837	718.782	0.69065
718.552	0.7334	718.532	0.70889	718.742	0.66619	718.682	0.69441
718.452	0.72847	718.432	0.71158	718.642	0.67168	718.582	0.68889
718.352	0.70919	718.332	0.71222	718.542	0.67892	718.482	0.68112
718.252	0.72269	718.232	0.70415	718.442	0.67716	718.382	0.71747
718.152	0.741	718.132	0.72579	718.342	0.68936	718.282	0.7092
718.052	0.71947	718.032	0.7012	718.242	0.67733	718.182	0.68614
717.952	0.71605	717.932	0.70607	718.142	0.68494	718.082	0.67611
717.852	0.71851	717.832	0.70453	718.042	0.65594	717.982	0.70193
717.752	0.70523	717.732	0.70722	717.942	0.7226	717.882	0.70795
717.652	0.73832	717.632	0.70056	717.842	0.67415	717.782	0.71196
717.552	0.72569	717.532	0.6939	717.742	0.6745	717.682	0.69516
717.452	0.72986	717.432	0.70479	717.642	0.64427	717.582	0.70795
717.352	0.71315	717.332	0.69749	717.542	0.68052	717.482	0.66006
717.252	0.72301	717.232	0.67085	717.442	0.69484	717.382	0.7082
717.152	0.73318	717.132	0.71696	717.342	0.69501	717.282	0.70293
717.052	0.72665	717.032	0.70646	717.242	0.64321	717.182	0.68739
716.952	0.71722	716.932	0.69198	717.142	0.6837	717.082	0.70995
716.852	0.69634	716.832	0.69454	717.042	0.67928	716.982	0.68263
716.752	0.7229	716.732	0.70338	716.942	0.67804	716.882	0.67385
716.652	0.71937	716.632	0.70505	716.842	0.68617	716.782	0.68538
716.552	0.71273	716.532	0.68007	716.742	0.67097	716.682	0.67009
716.452	0.71787	716.432	0.68071	716.642	0.69201	716.582	0.7107
716.352	0.7094	716.332	0.70646	716.542	0.67928	716.482	0.7097
716.252	0.70844	716.232	0.67431	716.442	0.68547	716.382	0.65982
716.152	0.71358	716.132	0.70863	716.342	0.66655	716.282	0.64076
716.052	0.71337	716.032	0.67585	716.242	0.67291	716.182	0.64903
715.952	0.70555	715.932	0.68827	716.142	0.66743	716.082	0.64377
715.852	0.72119	715.832	0.70428	716.042	0.63826	715.982	0.66809
715.752	0.69419	715.732	0.71632	715.942	0.67875	715.882	0.66332
715.652	0.7078	715.632	0.68532	715.842	0.6494	715.782	0.71848
715.552	0.70973	715.532	0.68596	715.742	0.64003	715.682	0.6548
715.452	0.72494	715.432	0.68481	715.642	0.68193	715.582	0.64202
715.352	0.69612	715.332	0.67982	715.542	0.69342	715.482	0.66207
715.252	0.72204	715.232	0.69429	715.442	0.6524	715.382	0.68864
715.152	0.71755	715.132	0.68379	715.342	0.65134	715.282	0.72449
715.052	0.73479	715.032	0.69352	715.242	0.65435	715.182	0.69491
714.952	0.7139	714.932	0.70095	715.142	0.66372	715.082	0.67059
714.852	0.7214	714.832	0.69826	715.042	0.65541	714.982	0.7285
714.752	0.74132	714.732	0.72579	714.942	0.67857	714.882	0.74129
714.652	0.73383	714.632	0.7313	714.842	0.69059	714.782	0.728
714.552	0.73479	714.532	0.73745	714.742	0.70403	714.682	0.73051
714.452	0.74861	714.432	0.74641	714.642	0.68211	714.582	0.72825
714.352	0.75707	714.332	0.72707	714.542	0.73886	714.482	0.71998
714.252	0.77003	714.232	0.73668	714.442	0.71959	714.382	0.74079
714.152	0.77185	714.132	0.7345	714.342	0.72967	714.282	0.76937
714.052	0.77838	714.032	0.80623	714.242	0.73921	714.182	0.74354
713.952	0.7937	713.932	0.76511	714.142	0.71358	714.082	0.78416
713.852	0.79552	713.832	0.79688	714.042	0.73214	713.982	0.75182
713.752	0.81919	713.732	0.77113	713.942	0.73939	713.882	0.81123
713.652	0.80184	713.632	0.80725	713.842	0.80057	713.782	0.78892
713.552	0.83312	713.532	0.80008	713.742	0.75743	713.682	0.81549
713.452	0.8223	713.432	0.80238	713.642	0.74028	713.582	0.80196
713.352	0.8585	713.332	0.83735	713.542	0.77016	713.482	0.78391
713.252	0.84683	713.232	0.83376	713.442	0.76326	713.382	0.78441
713.152	0.86504	713.132	0.85989	713.342	0.79438	713.282	0.82727
713.052	0.85293	713.032	0.86168	713.242	0.78536	713.182	0.8368
712.952	0.90274	712.932	0.8636	713.142	0.8087	713.082	0.84081
712.852	0.87232	712.832	0.88089	713.042	0.83557	712.982	0.84959
712.752	0.91206	712.732	0.90779	712.942	0.8308	712.882	0.87265
712.652	0.92909	712.632	0.88666	712.842	0.84707	712.782	0.88167
712.552	0.92502	712.532	0.87577	712.742	0.83646	712.682	0.82878
712.452	0.9126	712.432	0.9019	712.642	0.87924	712.582	0.87842
712.352	0.90553	712.332	0.90382	712.542	0.85979	712.482	0.88869
712.252	0.90606	712.232	0.94147	712.442	0.86616	712.382	0.90449
712.152	0.90885	712.132	0.91701	712.342	0.88808	712.282	0.88694
712.052	0.9096	712.032	0.92738	712.242	0.90382	712.182	0.90248
711.952	0.95844	711.932	0.93071	712.142	0.91407	712.082	0.93983
711.852	0.93648	711.832	0.92751	712.042	0.90435	711.982	0.89195
711.752	0.94195	711.732	0.9293	711.942	0.92875	711.882	0.93407
711.652	0.96283	711.632	0.94352	711.842	0.91973	711.782	0.89797
711.552	0.96926	711.532	0.94467	711.742	0.92468	711.682	0.93081
711.452	0.95041	711.432	0.96363	711.642	0.91726	711.582	0.9273
711.352	0.98768	711.332	0.95748	711.542	0.96517	711.482	0.9471
711.252	0.95887	711.232	1	711.442	0.91673	711.382	0.91777
711.152	0.96605	711.132	0.95812	711.342	0.93069	711.282	0.9466
711.052	0.93884	711.032	0.96696	711.242	0.90576	711.182	0.93783
710.952	0.98458	710.932	0.97874	711.142	0.94077	711.082	0.97468
710.852	0.97183	710.832	0.99014	711.042	0.92521	710.982	0.97869
710.752	1	710.732	0.96798	710.942	0.89904	710.882	0.9288
710.652	0.988	710.632	0.96657	710.842	0.96429	710.782	0.93407
710.552	0.99464	710.532	0.96504	710.742	0.92592	710.682	1
710.452	0.98458	710.432	0.96619	710.642	1	710.582	0.93557
710.352	0.96005	710.332	0.97439	710.542	0.96729	710.482	0.9812
710.252	0.97236	710.232	0.93238	710.442	0.98621	710.382	0.94635
710.152	0.9578	710.132	0.92149	710.342	0.94289	710.282	0.91552
710.052	0.93241	710.032	0.89216	710.242	0.91124	710.182	0.94685
709.952	0.89781	709.932	0.88461	710.142	0.89798	710.082	0.87315
709.852	0.88614	709.832	0.82531	710.042	0.88083	709.982	0.83229
709.752	0.85272	709.732	0.81404	709.942	0.82744	709.882	0.79744
709.652	0.81362	709.632	0.76947	709.842	0.81365	709.782	0.77438
709.552	0.77164	709.532	0.72208	709.742	0.7843	709.682	0.74981
709.452	0.72986	709.432	0.67188	709.642	0.73143	709.582	0.6711
709.352	0.69077	709.332	0.64728	709.542	0.73426	709.482	0.64502
709.252	0.64856	709.232	0.60387	709.442	0.66619	709.382	0.59664
709.152	0.61868	709.132	0.57159	709.342	0.64268	709.282	0.60592
709.052	0.56973	709.032	0.5196	709.242	0.59901	709.182	0.52544
708.952	0.52988	708.932	0.50192	709.142	0.54261	709.082	0.52018
708.852	0.50118	708.832	0.44301	709.042	0.47242	708.982	0.44071
708.752	0.45362	708.732	0.39652	708.942	0.47613	708.882	0.42667
708.652	0.40895	708.632	0.36091	708.842	0.44112	708.782	0.38706
708.552	0.38785	708.532	0.30341	708.742	0.41107	708.682	0.35548
708.452	0.33665	708.432	0.25371	708.642	0.37235	708.582	0.30785
708.352	0.29081	708.332	0.22925	708.542	0.32832	708.482	0.2547
708.252	0.24647	708.232	0.18558	708.442	0.29261	708.382	0.20657
708.152	0.21658	708.132	0.17059	708.342	0.25248	708.282	0.17623
708.052	0.17138	708.032	0.15138	708.242	0.22012	708.182	0.12008
707.952	0.14814	707.932	0.10092	708.142	0.20545	708.082	0.10905
707.852	0.14128	707.832	0.10195	708.042	0.157	707.982	0.08849
707.752	0.11718	707.732	0.08107	707.942	0.12553	707.882	0.05465
707.652	0.10133	707.632	0.07813	707.842	0.11351	707.782	0.06443
707.552	0.08269	707.532	0.06468	707.742	0.13632	707.682	0.05666
707.452	0.08655	707.432	0.06903	707.642	0.10308	707.582	0.08498
707.352	0.06202	707.332	0.06224	707.542	0.09158	707.482	0.08774
707.252	0.07037	707.232	0.05174	707.442	0.07797	707.382	0.03911
707.152	0.05902	707.132	0.05418	707.342	0.06966	707.282	0.05189
707.052	0.06341	707.032	0.05213	707.242	0.01839	707.182	0.06668
706.952	0.05805	706.932	0.0593	707.142	0.06878	707.082	0.0183
706.852	0.04734	706.832	0.02036	707.042	0.05622	706.982	-0.01529
706.752	0.05441	706.732	0.04649	706.942	0.02776	706.882	0.02331
706.652	0.03877	706.632	0.00999	706.842	0.04155	706.782	-0.00401
706.552	0.01757	706.532	0.01639	706.742	0.02599	706.682	0.01805
706.452	0.01917	706.432	0.01524	706.642	0.03943	706.582	-0.00451
706.352	0.02796	706.332	0.02549	706.542	0.03483	706.482	0.00777
706.252	0.02592	706.232	0.01627	706.442	0.01167	706.382	0.00175
706.152	0.02142	706.132	-0.00346	706.342	0.02104	706.282	-0.01028
706.052	0.00825	706.032	0.0155	706.242	0.00495	706.182	0.00326
705.952	0.01874	705.932	0.02997	706.142	0.01786	706.082	0.00526
705.852	0.01135	705.832	-0.00423	706.042	0.01185	705.982	0
705.752	0.02174	705.732	0.00474	705.942	0.01379	705.882	0.00902
705.652	0.01189	705.632	0.02113	705.842	0.0198	705.782	-0.02056
705.552	0.00707	705.532	0.01767	705.742	0.00248	705.682	-0.02056
705.452	0.0136	705.432	0.00871	705.642	0.00336	705.582	-0.0351
705.352	0.01168	705.332	0.00423	705.542	0.01839	705.482	-0.0193
705.252	0.00664	705.232	0.01819	705.442	0.000530452	705.382	-0.02006
705.152	0.01478	705.132	0.02139	705.342	-0.0076	705.282	-0.0376
705.052	0.00353	705.032	0.02203	705.242	-0.00672	705.182	-0.01404
704.952	0.00428	704.932	-0.000896496	705.142	0.00548	705.082	0.00201
704.852	0.00653	704.832	-0.01089	705.042	-0.00248	704.982	0.00752
704.752	0.00321	704.732	0.00218	704.942	0.00301	704.882	-0.01003
704.652	-0.0075	704.632	0.01358	704.842	0.00283	704.782	-0.0198
704.552	0.01489	704.532	0.00717	704.742	-0.03395	704.682	-0.00902
704.452	0.006	704.432	0.01076	704.642	-0.01945	704.582	-0.00577
704.352	0.00857	704.332	-0.00512	704.542	0.00318	704.482	0.00251
704.252	0.000856889	704.232	-0.000256168	704.442	0.00796	704.382	-0.00702
704.152	0.01757	704.132	0.00845	704.342	0.02175	704.282	-0.02281
704.052	0.02014	704.032	-0.00218	704.242	-0.01609	704.182	-0.01228
703.952	0.01135	703.932	-0.01332	704.142	0.00707	704.082	-0.01404
703.852	-0.000214242	703.832	-0.00102	704.042	-0.01078	703.982	-0.02056
703.752	-0.00739	703.732	0.00141	703.942	-0.01379	703.882	-0.05891
703.652	0.00096401	703.632	-0.00499	703.842	-0.02263	703.782	0.00577
703.552	0.00964	703.532	-0.01755	703.742	-0.00513	703.682	-0.02482
703.452	0.000321362	703.432	-0.000256168	703.642	0.01025	703.582	-0.02081
703.352	0.00975	703.332	-0.01063	703.542	-0.00106	703.482	-0.02306
703.252	0.000107121	703.232	-0.00167	703.442	-0.0122	703.382	-0.02858
703.152	-0.00139	703.132	0.00551	703.342	-0.02493	703.282	-0.02607
703.052	0.0075	703.032	-0.000128084	703.242	0.01715	703.182	-0.00552
702.952	-0.00557	702.932	-0.01089	703.142	-0.00495	703.082	-0.01103
702.852	0.01189	702.832	0.0219	703.042	0.00636	702.982	-0.01128
702.752	-0.00632	702.732	0.01012	702.942	-0.00796	702.882	-0.0178
702.652	0.00557	702.632	0.0082	702.842	-0.0145	702.782	-0.02983
702.552	0.00803	702.532	0.00218	702.742	-0.01697	702.682	-0.02382
702.452	0.00161	702.432	0.00218	702.642	-0.00972	702.582	-0.01003
702.352	-0.00557	702.332	-0.00423	702.542	-0.00106	702.482	-0.02908
702.252	0.00096401	702.232	-0.01101	702.442	-0.00194	702.382	0.01705
702.152	0.000321362	702.132	0.00359	702.342	0.00902	702.282	0.01253
702.052	0.000535527	702.032	-0.00102	702.242	0.00619	702.182	-0.01203

## Sheet: Figure 2d
Fe 2p for CoFe2O4 ( Normalized intensity)
pristine		100 cycles		500 cycles		1000 cycles
binding energy	intensity	binding energy	intensity	binding energy	intensity	binding energy	intensity
735.4	0.58326	735.15	0.58307	735.38	0.5634	735.65	0.58374
735.3	0.57604	735.05	0.59311	735.28	0.5848	735.55	0.57971
735.2	0.58375	734.95	0.599	735.18	0.56844	735.45	0.56362
735.1	0.57139	734.85	0.61627	735.08	0.60865	735.35	0.59095
735	0.59771	734.75	0.62029	734.98	0.59672	735.25	0.57351
734.9	0.58987	734.65	0.61426	734.88	0.56599	735.15	0.58659
734.8	0.58963	734.55	0.59913	734.78	0.57761	735.05	0.59262
734.7	0.57482	734.45	0.63261	734.68	0.59779	734.95	0.58189
734.6	0.60481	734.35	0.61707	734.58	0.60116	734.85	0.59447
734.5	0.60273	734.25	0.61413	734.48	0.60375	734.75	0.61458
734.4	0.58792	734.15	0.61881	734.38	0.58816	734.65	0.59748
734.3	0.62158	734.05	0.63381	734.28	0.62516	734.55	0.61039
734.2	0.59881	733.95	0.60248	734.18	0.62806	734.45	0.59698
734.1	0.60089	733.85	0.61399	734.08	0.62057	734.35	0.60855
734	0.63346	733.75	0.61346	733.98	0.5903	734.25	0.62112
733.9	0.60555	733.65	0.60074	733.88	0.61629	734.15	0.60101
733.8	0.61424	733.55	0.62163	733.78	0.63525	734.05	0.59698
733.7	0.61999	733.45	0.63756	733.68	0.62837	733.95	0.60956
733.6	0.62819	733.35	0.61399	733.58	0.60559	733.85	0.63336
733.5	0.63211	733.25	0.63234	733.48	0.61935	733.75	0.63085
733.4	0.62979	733.15	0.61948	733.38	0.6224	733.65	0.60771
733.3	0.60812	733.05	0.63796	733.28	0.62516	733.55	0.62749
733.2	0.62685	732.95	0.61132	733.18	0.60681	733.45	0.60553
733.1	0.62122	732.85	0.62725	733.08	0.62103	733.35	0.60084
733	0.64472	732.75	0.64144	732.98	0.63035	733.25	0.5948
732.9	0.62697	732.65	0.63903	732.88	0.64197	733.15	0.61274
732.8	0.63909	732.55	0.64425	732.78	0.60513	733.05	0.61425
732.7	0.62832	732.45	0.61654	732.68	0.63433	732.95	0.5777
732.6	0.61632	732.35	0.62176	732.58	0.63754	732.85	0.64459
732.5	0.64252	732.25	0.61587	732.48	0.61079	732.75	0.58156
732.4	0.64044	732.15	0.65416	732.38	0.63907	732.65	0.63236
732.3	0.6195	732.05	0.63274	732.28	0.65023	732.55	0.60872
732.2	0.63982	731.95	0.6318	732.18	0.65084	732.45	0.62163
732.1	0.63174	731.85	0.64573	732.08	0.64656	732.35	0.63839
732	0.6222	731.75	0.61466	731.98	0.6328	732.25	0.63437
731.9	0.63211	731.65	0.64948	731.88	0.65329	732.15	0.61727
731.8	0.61999	731.55	0.63019	731.78	0.61736	732.05	0.62129
731.7	0.61522	731.45	0.63341	731.68	0.63968	731.95	0.6285
731.6	0.63077	731.35	0.64265	731.58	0.61996	731.85	0.62163
731.5	0.62158	731.25	0.60395	731.48	0.62653	731.75	0.61995
731.4	0.63958	731.15	0.648	731.38	0.58251	731.65	0.61224
731.3	0.63174	731.05	0.62819	731.28	0.63632	731.55	0.6052
731.2	0.61057	730.95	0.62658	731.18	0.61736	731.45	0.63034
731.1	0.61265	730.85	0.6401	731.08	0.60207	731.35	0.64644
731	0.60959	730.75	0.63823	730.98	0.60972	731.25	0.61174
730.9	0.60689	730.65	0.59753	730.88	0.61583	731.15	0.58759
730.8	0.60236	730.55	0.62283	730.78	0.60467	731.05	0.60302
730.7	0.62881	730.45	0.62658	730.68	0.61965	730.95	0.61106
730.6	0.60028	730.35	0.61225	730.58	0.62348	730.85	0.57837
730.5	0.61828	730.25	0.5998	730.48	0.63586	730.75	0.57787
730.4	0.60371	730.15	0.62002	730.38	0.6036	730.65	0.5886
730.3	0.59294	730.05	0.6389	730.28	0.60865	730.55	0.59246
730.2	0.5982	729.95	0.61707	730.18	0.60177	730.45	0.61157
730.1	0.60383	729.85	0.61774	730.08	0.59198	730.35	0.57921
730	0.60053	729.75	0.61132	729.98	0.59596	730.25	0.61978
729.9	0.60983	729.65	0.6306	729.88	0.61339	730.15	0.57938
729.8	0.61436	729.55	0.60034	729.78	0.60895	730.05	0.58374
729.7	0.60371	729.45	0.6156	729.68	0.61308	729.95	0.60805
729.6	0.61338	729.35	0.62404	729.58	0.62684	729.85	0.59681
729.5	0.6173	729.25	0.61078	729.48	0.60528	729.75	0.59849
729.4	0.61142	729.15	0.62444	729.38	0.59779	729.65	0.61274
729.3	0.60102	729.05	0.63903	729.28	0.61491	729.55	0.60671
729.2	0.61387	728.95	0.63649	729.18	0.63326	729.45	0.58055
729.1	0.60628	728.85	0.61748	729.08	0.62745	729.35	0.59531
729	0.6293	728.75	0.61627	728.98	0.6461	729.25	0.62079
728.9	0.60591	728.65	0.64506	728.88	0.59917	729.15	0.6052
728.8	0.63468	728.55	0.65122	728.78	0.64213	729.05	0.61526
728.7	0.63285	728.45	0.63502	728.68	0.6247	728.95	0.58575
728.6	0.64974	728.35	0.62859	728.58	0.63678	728.85	0.59044
728.5	0.63872	728.25	0.63542	728.48	0.61598	728.75	0.6114
728.4	0.62011	728.15	0.64372	728.38	0.64686	728.65	0.59246
728.3	0.62966	728.05	0.64117	728.28	0.62669	728.55	0.60184
728.2	0.65194	727.95	0.64733	728.18	0.63861	728.45	0.60888
728.1	0.64019	727.85	0.65938	728.08	0.64396	728.35	0.61492
728	0.67141	727.75	0.67826	727.98	0.63387	728.25	0.63822
727.9	0.64521	727.65	0.68067	727.88	0.6701	728.15	0.63738
727.8	0.65819	727.55	0.65711	727.78	0.65222	728.05	0.60386
727.7	0.65647	727.45	0.68549	727.68	0.65283	727.95	0.63135
727.6	0.65256	727.35	0.68415	727.58	0.64396	727.85	0.62917
727.5	0.67325	727.25	0.68174	727.48	0.65741	727.75	0.62548
727.4	0.68243	727.15	0.68107	727.38	0.67224	727.65	0.63236
727.3	0.67521	727.05	0.70638	727.28	0.67943	727.55	0.65549
727.2	0.68537	726.95	0.68911	727.18	0.67591	727.45	0.67645
727.1	0.69834	726.85	0.70491	727.08	0.68401	727.35	0.64644
727	0.68782	726.75	0.71187	726.98	0.70419	727.25	0.65331
726.9	0.70765	726.65	0.70571	726.88	0.6915	727.15	0.66605
726.8	0.71414	726.55	0.72673	726.78	0.71734	727.05	0.66236
726.7	0.70055	726.45	0.72887	726.68	0.69532	726.95	0.68013
726.6	0.71903	726.35	0.75016	726.58	0.71291	726.85	0.70679
726.5	0.7385	726.25	0.74681	726.48	0.73981	726.75	0.6912
726.4	0.75368	726.15	0.74963	726.38	0.72621	726.65	0.73646
726.3	0.7751	726.05	0.7748	726.28	0.73354	726.55	0.70092
726.2	0.73752	725.95	0.7685	726.18	0.76718	726.45	0.69707
726.1	0.75037	725.85	0.78952	726.08	0.74516	726.35	0.71282
726	0.76323	725.75	0.76409	725.98	0.75495	726.25	0.69103
725.9	0.75307	725.65	0.78644	725.88	0.76351	726.15	0.74568
725.8	0.77914	725.55	0.77065	725.78	0.782	726.05	0.73462
725.7	0.77939	725.45	0.78859	725.68	0.77084	725.95	0.72774
725.6	0.79971	725.35	0.81523	725.58	0.79301	725.85	0.72992
725.5	0.78625	725.25	0.85259	725.48	0.77696	725.75	0.7539
725.4	0.81722	725.15	0.85754	725.38	0.80738	725.65	0.75105
725.3	0.80791	725.05	0.83036	725.28	0.80478	725.55	0.74686
725.2	0.84219	724.95	0.82795	725.18	0.81227	725.45	0.77485
725.1	0.82811	724.85	0.83063	725.08	0.81823	725.35	0.77334
725	0.81049	724.75	0.8309	724.98	0.81946	725.25	0.78022
724.9	0.84783	724.65	0.83331	724.88	0.83016	725.15	0.78458
724.8	0.83118	724.55	0.85473	724.78	0.83474	725.05	0.79883
724.7	0.84709	724.45	0.86223	724.68	0.83077	724.95	0.78659
724.6	0.87023	724.35	0.85486	724.58	0.83933	724.85	0.81375
724.5	0.85566	724.25	0.83625	724.48	0.84117	724.75	0.82414
724.4	0.85713	724.15	0.83371	724.38	0.83887	724.65	0.82649
724.3	0.83497	724.05	0.85607	724.28	0.85003	724.55	0.79983
724.2	0.83167	723.95	0.87856	724.18	0.84422	724.45	0.82414
724.1	0.85187	723.85	0.87548	724.08	0.85064	724.35	0.84141
724	0.84672	723.75	0.86865	723.98	0.83108	724.25	0.81844
723.9	0.86643	723.65	0.83532	723.88	0.85416	724.15	0.81274
723.8	0.83926	723.55	0.83009	723.78	0.86303	724.05	0.82397
723.7	0.86252	723.45	0.82969	723.68	0.85492	723.95	0.8513
723.6	0.84452	723.35	0.84375	723.58	0.84285	723.85	0.83085
723.5	0.83362	723.25	0.85111	723.48	0.83857	723.75	0.85951
723.4	0.83742	723.15	0.84214	723.38	0.81854	723.65	0.82716
723.3	0.82652	723.05	0.80706	723.28	0.8352	723.55	0.81173
723.2	0.82114	722.95	0.8167	723.18	0.83062	723.45	0.81526
723.1	0.80987	722.85	0.80626	723.08	0.83627	723.35	0.80369
723	0.79004	722.75	0.8068	722.98	0.81686	723.25	0.80319
722.9	0.79139	722.65	0.79448	722.88	0.82435	723.15	0.82012
722.8	0.76605	722.55	0.76703	722.78	0.79439	723.05	0.80436
722.7	0.77425	722.45	0.7586	722.68	0.78583	722.95	0.79497
722.6	0.75221	722.35	0.74226	722.58	0.782	722.85	0.76513
722.5	0.74511	722.25	0.75552	722.48	0.76289	722.75	0.77016
722.4	0.73985	722.15	0.74132	722.38	0.77176	722.65	0.73914
722.3	0.71548	722.05	0.71682	722.28	0.7314	722.55	0.74635
722.2	0.69235	721.95	0.69875	722.18	0.75173	722.45	0.75021
722.1	0.69663	721.85	0.70397	722.08	0.73935	722.35	0.71852
722	0.67594	721.75	0.69781	721.98	0.70037	722.25	0.73864
721.9	0.66566	721.65	0.69178	721.88	0.6964	722.15	0.7026
721.8	0.64778	721.55	0.66153	721.78	0.65298	722.05	0.71651
721.7	0.65892	721.45	0.65898	721.68	0.67591	721.95	0.685
721.6	0.64031	721.35	0.64158	721.58	0.65405	721.85	0.67963
721.5	0.62673	721.25	0.66675	721.48	0.67178	721.75	0.65013
721.4	0.61669	721.15	0.65255	721.38	0.64977	721.65	0.6451
721.3	0.62513	721.05	0.65992	721.28	0.62363	721.55	0.65717
721.2	0.61081	720.95	0.6389	721.18	0.64809	721.45	0.64443
721.1	0.58853	720.85	0.64318	721.08	0.62837	721.35	0.65432
721	0.60971	720.75	0.62524	720.98	0.63326	721.25	0.64141
720.9	0.61791	720.65	0.64613	720.88	0.64274	721.15	0.63755
720.8	0.62746	720.55	0.65202	720.78	0.64335	721.05	0.61727
720.7	0.61558	720.45	0.63876	720.68	0.64748	720.95	0.6295
720.6	0.62428	720.35	0.63943	720.58	0.63632	720.85	0.62699
720.5	0.62183	720.25	0.63943	720.48	0.64977	720.75	0.62196
720.4	0.63799	720.15	0.6547	720.38	0.63953	720.65	0.59698
720.3	0.61742	720.05	0.65202	720.28	0.64962	720.55	0.60302
720.2	0.62856	719.95	0.65764	720.18	0.64885	720.45	0.63001
720.1	0.62917	719.85	0.65242	720.08	0.65757	720.35	0.60922
720	0.62109	719.75	0.63876	719.98	0.65191	720.25	0.62196
719.9	0.62207	719.65	0.65764	719.88	0.65634	720.15	0.59413
719.8	0.63578	719.55	0.65496	719.78	0.63953	720.05	0.62565
719.7	0.64876	719.45	0.66367	719.68	0.63846	719.95	0.64845
719.6	0.66088	719.35	0.66835	719.58	0.6675	719.85	0.62883
719.5	0.6506	719.25	0.66835	719.48	0.65512	719.75	0.62012
719.4	0.65966	719.15	0.7025	719.38	0.66185	719.65	0.65951
719.3	0.65733	719.05	0.68402	719.28	0.65497	719.55	0.62783
719.2	0.63982	718.95	0.66849	719.18	0.67423	719.45	0.66153
719.1	0.67153	718.85	0.68188	719.08	0.67163	719.35	0.62498
719	0.65501	718.75	0.66527	718.98	0.6461	719.25	0.63336
718.9	0.63346	718.65	0.66099	718.88	0.64839	719.15	0.61777
718.8	0.65709	718.55	0.648	718.78	0.67056	719.05	0.6166
718.7	0.64937	718.45	0.68496	718.68	0.61293	718.95	0.64107
718.6	0.65562	718.35	0.68723	718.58	0.67331	718.85	0.63655
718.5	0.63542	718.25	0.64305	718.48	0.6565	718.75	0.6565
718.4	0.62807	718.15	0.66032	718.38	0.67025	718.65	0.64023
718.3	0.63946	718.05	0.67076	718.28	0.65802	718.55	0.63923
718.2	0.6195	717.95	0.6721	718.18	0.66337	718.45	0.63873
718.1	0.64325	717.85	0.65952	718.08	0.6513	718.35	0.64359
718	0.61877	717.75	0.66996	717.98	0.63723	718.25	0.67024
717.9	0.64509	717.65	0.63957	717.88	0.66261	718.15	0.64124
717.8	0.63358	717.55	0.68496	717.78	0.6406	718.05	0.63152
717.7	0.62783	717.45	0.65282	717.68	0.63372	717.95	0.63487
717.6	0.61252	717.35	0.64907	717.58	0.61904	717.85	0.63101
717.5	0.60248	717.25	0.64921	717.48	0.61369	717.75	0.6394
717.4	0.61375	717.15	0.64988	717.38	0.63937	717.65	0.61475
717.3	0.60946	717.05	0.64894	717.28	0.62837	717.55	0.62246
717.2	0.60555	716.95	0.64385	717.18	0.62348	717.45	0.60905
717.1	0.60126	716.85	0.63073	717.08	0.61782	717.35	0.62649
717	0.59379	716.75	0.63408	716.98	0.64717	717.25	0.64158
716.9	0.60163	716.65	0.62497	716.88	0.63968	717.15	0.60956
716.8	0.60004	716.55	0.60368	716.78	0.60773	717.05	0.6461
716.7	0.60395	716.45	0.5986	716.68	0.61965	716.95	0.60821
716.6	0.59661	716.35	0.61158	716.58	0.62332	716.85	0.61945
716.5	0.59624	716.25	0.6314	716.48	0.61033	716.75	0.60268
716.4	0.59049	716.15	0.6235	716.38	0.59871	716.65	0.62297
716.3	0.59232	716.05	0.60944	716.28	0.59168	716.55	0.62397
716.2	0.58302	715.95	0.60529	716.18	0.59642	716.45	0.61458
716.1	0.5627	715.85	0.62069	716.08	0.61201	716.35	0.61039
716	0.56563	715.75	0.6231	715.98	0.61094	716.25	0.60419
715.9	0.56331	715.65	0.60128	715.88	0.59168	716.15	0.60972
715.8	0.58388	715.55	0.60007	715.78	0.60528	716.05	0.59279
715.7	0.57959	715.45	0.61895	715.68	0.59504	715.95	0.60654
715.6	0.59171	715.35	0.6239	715.58	0.61904	715.85	0.60419
715.5	0.58045	715.25	0.62377	715.48	0.6221	715.75	0.60855
715.4	0.57629	715.15	0.62511	715.38	0.61522	715.65	0.60805
715.3	0.58155	715.05	0.64131	715.28	0.63311	715.55	0.56798
715.2	0.59893	714.95	0.65282	715.18	0.61583	715.45	0.5824
715.1	0.58314	714.85	0.63354	715.08	0.59611	715.35	0.59296
715	0.60028	714.75	0.64064	714.98	0.61537	715.25	0.58307
714.9	0.60726	714.65	0.63033	714.88	0.62317	715.15	0.5881
714.8	0.61913	714.55	0.65496	714.78	0.61965	715.05	0.59564
714.7	0.61203	714.45	0.67237	714.68	0.61522	714.95	0.58223
714.6	0.62513	714.35	0.66809	714.58	0.63295	714.85	0.61643
714.5	0.62415	714.25	0.67987	714.48	0.61874	714.75	0.60369
714.4	0.62403	714.15	0.67009	714.38	0.65053	714.65	0.58022
714.3	0.64901	714.05	0.67612	714.28	0.65206	714.55	0.62179
714.2	0.63493	713.95	0.70183	714.18	0.64595	714.45	0.62733
714.1	0.63603	713.85	0.69995	714.08	0.64656	714.35	0.60386
714	0.66492	713.75	0.7187	713.98	0.6646	714.25	0.63236
713.9	0.68329	713.65	0.72445	713.88	0.67209	714.15	0.63118
713.8	0.67631	713.55	0.71642	713.78	0.68019	714.05	0.63068
713.7	0.67741	713.45	0.74494	713.68	0.69563	713.95	0.67879
713.6	0.68549	713.35	0.72472	713.58	0.7152	713.85	0.69556
713.5	0.69773	713.25	0.75953	713.48	0.70098	713.75	0.6922
713.4	0.71573	713.15	0.76114	713.38	0.72575	713.65	0.71081
713.3	0.73373	713.05	0.79756	713.28	0.73018	713.55	0.68516
713.2	0.73519	712.95	0.80492	713.18	0.73446	713.45	0.72003
713.1	0.75074	712.85	0.80452	713.08	0.75036	713.35	0.70998
713	0.74132	712.75	0.79046	712.98	0.76137	713.25	0.69941
712.9	0.7729	712.65	0.80024	712.88	0.78613	713.15	0.7487
712.8	0.75772	712.55	0.81885	712.78	0.76565	713.05	0.73428
712.7	0.78159	712.45	0.84803	712.68	0.78353	712.95	0.74786
712.6	0.78453	712.35	0.85634	712.58	0.81181	712.85	0.74786
712.5	0.81759	712.25	0.85955	712.48	0.81166	712.75	0.7544
712.4	0.81869	712.15	0.85781	712.38	0.82649	712.65	0.76697
712.3	0.8193	712.05	0.86223	712.28	0.83184	712.55	0.78424
712.2	0.83889	711.95	0.85928	712.18	0.8459	712.45	0.78005
712.1	0.85162	711.85	0.88418	712.08	0.85217	712.35	0.83805
712	0.8717	711.75	0.89731	711.98	0.88061	712.25	0.79816
711.9	0.88088	711.65	0.91953	711.88	0.86134	712.15	0.82347
711.8	0.88602	711.55	0.93265	711.78	0.90874	712.05	0.82582
711.7	0.92238	711.45	0.93332	711.68	0.90858	711.95	0.84392
711.6	0.92042	711.35	0.94685	711.58	0.90063	711.85	0.8637
711.5	0.93964	711.25	0.93065	711.48	0.9017	711.75	0.90411
711.4	0.92728	711.15	0.97068	711.38	0.93916	711.65	0.86085
711.3	0.94442	711.05	0.96305	711.28	0.9572	711.55	0.90746
711.2	0.95213	710.95	0.97657	711.18	0.95674	711.45	0.91618
711.1	0.95213	710.85	0.9747	711.08	0.93228	711.35	0.90997
711	0.97772	710.75	0.98875	710.98	0.95872	711.25	0.89003
710.9	0.9596	710.65	1	710.88	0.98487	711.15	0.91366
710.8	1	710.55	0.985	710.78	0.96239	711.05	0.94132
710.7	0.99498	710.45	0.97376	710.68	0.97355	710.95	0.93982
710.6	0.99841	710.35	0.96813	710.58	0.97218	710.85	0.96764
710.5	0.98617	710.25	0.93306	710.48	1	710.75	0.98508
710.4	0.99682	710.15	0.94403	710.38	0.99113	710.65	0.97301
710.3	0.96756	710.05	0.90802	710.28	0.97294	710.55	0.96312
710.2	0.94699	709.95	0.89061	710.18	0.95246	710.45	1
710.1	0.93181	709.85	0.85366	710.08	0.92876	710.35	0.94837
710	0.90843	709.75	0.83598	709.98	0.90522	710.25	0.93713
709.9	0.90255	709.65	0.83183	709.88	0.88259	710.15	0.96044
709.8	0.86313	709.55	0.77306	709.78	0.8936	710.05	0.92741
709.7	0.83093	709.45	0.74735	709.68	0.82909	709.95	0.90545
709.6	0.77878	709.35	0.70223	709.58	0.82481	709.85	0.88215
709.5	0.75539	709.25	0.66648	709.48	0.78047	709.75	0.8632
709.4	0.70606	709.15	0.616	709.38	0.72789	709.65	0.83537
709.3	0.66492	709.05	0.5753	709.28	0.68692	709.55	0.80235
709.2	0.61987	708.95	0.51532	709.18	0.67255	709.45	0.75876
709.1	0.59245	708.85	0.4706	709.08	0.59703	709.35	0.72624
709	0.53172	708.75	0.43231	708.98	0.56278	709.25	0.69572
708.9	0.46194	708.65	0.40432	708.88	0.51799	709.15	0.65448
708.8	0.42815	708.55	0.35652	708.78	0.46174	709.05	0.60352
708.7	0.37379	708.45	0.30752	708.68	0.42153	708.95	0.55222
708.6	0.31564	708.35	0.26628	708.58	0.3613	708.85	0.50226
708.5	0.27867	708.25	0.23723	708.48	0.33164	708.75	0.4508
708.4	0.22639	708.15	0.19893	708.38	0.29174	708.65	0.41023
708.3	0.18673	708.05	0.16426	708.28	0.25826	708.55	0.37569
708.2	0.17045	707.95	0.15823	708.18	0.2338	708.45	0.30293
708.1	0.12698	707.85	0.12663	708.08	0.19818	708.35	0.26521
708	0.11682	707.75	0.11432	707.98	0.16501	708.25	0.22867
707.9	0.08903	707.65	0.08901	707.88	0.13887	708.15	0.21442
707.8	0.09173	707.55	0.08245	707.78	0.11701	708.05	0.16479
707.7	0.06185	707.45	0.06772	707.68	0.1057	707.95	0.13143
707.6	0.05916	707.35	0.05621	707.58	0.07191	707.85	0.10461
707.5	0.04998	707.25	0.04054	707.48	0.06427	707.75	0.09589
707.4	0.03394	707.15	0.04777	707.38	0.05464	707.65	0.09841
707.3	0.04692	707.05	0.03412	707.28	0.04287	707.55	0.07108
707.2	0.02219	706.95	0.02448	707.18	0.0262	707.45	0.07108
707.1	0.02292	706.85	0.02581	707.08	0.03033	707.35	0.05532
707	0.01717	706.75	0.02059	706.98	0.01902	707.25	0.05733
706.9	0.02182	706.65	0.0305	706.88	0.01703	707.15	0.03889
706.8	0.02513	706.55	0.02769	706.78	0.02712	707.05	0.0404
706.7	0.03088	706.45	0.02461	706.68	0.01886	706.95	0.03068
706.6	0.01631	706.35	0.01537	706.58	0.02131	706.85	0.02951
706.5	0.02464	706.25	0.02327	706.48	0.03002	706.75	0.0233
706.4	0.01215	706.15	0.00787	706.38	0.0048	706.65	0.02414
706.3	0.02623	706.05	0.01738	706.28	0.0155	706.55	0.02515
706.2	0.02072	705.95	0.00827	706.18	0.00235	706.45	-0.00184
706.1	0.00786	705.85	0.00479	706.08	-0.00361	706.35	0.01023
706	0.01484	705.75	-0.00123	705.98	0.01611	706.25	0.00268
705.9	0.00358	705.65	0.00412	705.88	0.01382	706.15	-0.00201
705.8	0.01154	705.55	0.02059	705.78	0.00969	706.05	0.02397
705.7	0.01019	705.45	0.01376	705.68	0.00128	705.95	0.01073
705.6	0.01362	705.35	0.01376	705.58	0.00297	705.85	0.00788
705.5	-0.000582748	705.25	0.00091046	705.48	0.01229	705.75	0.00536
705.4	0.000886355	705.15	0.01363	705.38	-0.0059	705.65	-0.00168
705.3	0.00542	705.05	0.000240993	705.28	-0.00957	705.55	0.01174
705.2	0.00848	704.95	-0.00123	705.18	-0.00101	705.45	0.00302
705.1	0.00248	704.85	0.00426	705.08	0.00939	705.35	0.00821
705	0.00101	704.75	0.00868	704.98	0.00526	705.25	-0.00754
704.9	0.01252	704.65	-0.000294568	704.88	-0.00147	705.15	0.00805
704.8	0.0037	704.55	-0.00177	704.78	-0.00376	705.05	0.00201
704.7	0.01044	704.45	0.00653	704.68	-0.00223	704.95	0.0052
704.6	0.00774	704.35	0.01162	704.58	-0.0033	704.85	-0.00956
704.5	0.00236	704.25	0.00519	704.48	0.00358	704.75	0.00302
704.4	0.00138	704.15	0.02193	704.38	0.00373	704.65	0.00386
704.3	0.02525	704.05	-0.00351	704.28	-0.01247	704.55	0.00922
704.2	0.00823	703.95	0.00439	704.18	0.00908	704.45	0.00821
704.1	0.00799	703.85	-0.000294568	704.08	6.11704e-05	704.35	0.01039
704	-0.0034	703.75	0.01082	703.98	-0.00529	704.25	0.00419
703.9	2.93924e-05	703.65	0.00225	703.88	-0.00193	704.15	0
703.8	-0.00511	703.55	0.00613	703.78	0.0129	704.05	0.0109
703.7	0.00297	703.45	0.01617	703.68	0.00526	703.95	0.01257
703.6	-0.0094	703.35	0.01015	703.58	-0.01125	703.85	0.000838242
703.5	-0.00352	703.25	0.00225	703.48	-0.00101	703.75	0.00419
703.4	0.00199	703.15	0.01658	703.38	-0.00177	703.65	-0.00587
703.3	0.00138	703.05	-0.00645	703.28	-0.00988	703.55	-0.02481
703.2	-0.0083	702.95	0.00841	703.18	0.00587	703.45	-0.01241
703.1	0.00431	702.85	0.00212	703.08	0.01718	703.35	-0.00671
703	-0.00364	702.75	-0.00244	702.98	0.00251	703.25	0.00201
702.9	-0.00646	702.65	-0.00793	702.88	0.00709	703.15	0
702.8	0.00603	702.55	-0.00578	702.78	-0.00177	703.05	-0.00721
702.7	-0.00266	702.45	0.00278	702.68	-0.00926	702.95	0.00285
702.6	-0.00989	702.35	0.000374899	702.58	-0.00514	702.85	-0.01341
702.5	0.00113	702.25	-0.00552	702.48	-0.00804	702.75	0.00805
702.4	-0.000460309	702.15	0.00185	702.38	0.00648	702.65	0.00754

[truncated: 12 more sheets: Figure 4m, Figure 4n, Figure 5m, Figure 5n, Figure 6m, Figure 6n, Sheet7, Figure 7a, Figure 7b, Figure 7c, Figure 7d, Table 1 and 2]
